# Supplementary material for: Impacts of microbial assemblage and environmental conditions on the distribution of anatoxin-a producing cyanobacteria within a river network
Source: ISME J. 2019 Feb 26;13(6):1618–34. doi: 10.1038/s41396-019-0374-3 (PMC6776057; doi:10.1038/s41396-019-0374-3)
Supplement: Supplementary file 7 — Supplementary tables [file 41396_2019_374_MOESM7_ESM.xlsx]

## Sheet: Table_S1
Table S1. Organism identification and accession numbers for reference genomes used in average nucleotide identity (ANI) comparisons.
Organism	Accession number	NCBI link
Geitlerinema sp. PCC 7105	GCF_000332355.1	https://www.ncbi.nlm.nih.gov/assembly/GCF_000332355.1/
Geitlerinema sp. PCC 7407	NC_019703.1	https://www.ncbi.nlm.nih.gov/nuccore/NC_019703.1
Kamptonema formosum PCC 6407 (Oscillatoria formosa PCC 6407)	NZ_KB235903.1	https://www.ncbi.nlm.nih.gov/nuccore/NZ_KB235903.1
Microcoleus sp. PCC 7113	NC_019738.1	https://www.ncbi.nlm.nih.gov/nuccore/NC_019738.1/
Microcoleus vaginatus FGP-2	NZ_AFJC01000001.1	https://www.ncbi.nlm.nih.gov/nuccore/NZ_AFJC01000001.1
Moorea producens 3L	AEPQ00000000.1	https://www.ncbi.nlm.nih.gov/nuccore/AEPQ00000000.1/
Oscillatoria acuminata PCC 6304	NC_019693.1	https://www.ncbi.nlm.nih.gov/nuccore/NC_019693.1
Oscillatoria nigro-viridis PCC 7112	NC_019729.1	https://www.ncbi.nlm.nih.gov/nuccore/NC_019729.1
Oscillatoria sp. PCC 6506	NZ_CACA01000344.1	https://www.ncbi.nlm.nih.gov/nuccore/NZ_CACA01000344.1
Phormidium ambiguum IAM M-71	MRCE00000000.1	https://www.ncbi.nlm.nih.gov/nuccore/MRCE00000000.1/
Phormidium sp. HE10JO	FSSI00000000.2	https://www.ncbi.nlm.nih.gov/nuccore/FSSI00000000.2/
Phormidium sp. OSCR	LJZT01000000.1	https://www.ncbi.nlm.nih.gov/nuccore/LJZT01000000
Phormidium tenue NIES-30	NZ_MRCG01000001.1	https://www.ncbi.nlm.nih.gov/nuccore/1121299547
Phormidium willei BDU 130791	NZ_LSZA01000001.1	https://www.ncbi.nlm.nih.gov/nuccore/NZ_LSZA01000001.1
Tychonema bourellyi FEM_GT703	NZ_NXIB00000000.2	https://www.ncbi.nlm.nih.gov/nuccore/NZ_NXIB00000000.2

## Sheet: Table_S2
Table S2. Gene features and references strains used to build gyrB , rbcL, and 16S ribosomal RNA gene phylogenetic trees. Dark bordered boxes indicate two genes that were concatenated, because they were split by the gene prediction algorithms. Some sequences were identical, so only unique sequences were used for the tree, which are indicated in bold.
gene	feature or accession #	bin or reference_name	species (defined by average nucleotide identity)	notes
gyrb (gyrase subunit B)	PH2015_03D_scaffold_252_3	PH2015_03D_Oscillatoriales_45_235	1	concatenated together
gyrb (gyrase subunit B)	PH2015_03D_scaffold_252_4	PH2015_03D_Oscillatoriales_45_235	1	concatenated together
gyrb (gyrase subunit B)	PH2015_01U_scaffold_160_5	PH2015_01U_Oscillatoriales_44_212	4
gyrb (gyrase subunit B)	PH2015_01U_scaffold_100_11	PH2015_01U_Oscillatoriales_45_14	1	concatenated together
gyrb (gyrase subunit B)	PH2015_01U_scaffold_100_12	PH2015_01U_Oscillatoriales_45_14	1	concatenated together
gyrb (gyrase subunit B)	PH2015_09S_scaffold_17_21	PH2015_09S_Oscillatoriales_45_247	1
gyrb (gyrase subunit B)	PH2015_10S_scaffold_186_4	PH2015_10S_Oscillatoriales_46_199	1
gyrb (gyrase subunit B)	PH2015_08U_scaffold_21_11	PH2015_08U_Oscillatoriales_46_180	3
gyrb (gyrase subunit B)	PH2015_07U_scaffold_21_11	PH2015_07U_Oscillatoriales_46_236	3
gyrb (gyrase subunit B)	PH2015_14S_scaffold_901_1	PH2015_14S_Oscillatoriales_45_132	2
gyrb (gyrase subunit B)	PH2015_14S_scaffold_26_40	PH2015_14S_Oscillatoriales_56_116	1
gyrb (gyrase subunit B)	PH2015_13U_scaffold_769_4	PH2015_13U_Oscillatoriales_45_97	2
gyrb (gyrase subunit B)	PH2015_02D_scaffold_135_61	PH2015_02D_Oscillatoriales_45_1038	1
gyrb (gyrase subunit B)	PH2015_04U_scaffold_252_4	PH2015_04U_Oscillatoriales_45_1042	1	concatenated together
gyrb (gyrase subunit B)	PH2015_04U_scaffold_252_5	PH2015_04U_Oscillatoriales_45_1042	1	concatenated together
gyrb (gyrase subunit B)	PH2015_13D_scaffold_34_22	PH2015_13D_Oscillatoriales_45_19	2
gyrb (gyrase subunit B)	AFZ05051.1	Oscillatoria nigro-virids PCC 7112	reference
gyrb (gyrase subunit B)	EGK85680.1	Microcoleus FGP-2	reference
gyrb (gyrase subunit B)	CBN55330.1	Oscillatoria PCC 6506	reference
gyrb (gyrase subunit B)	PHX55269.1	Tychonema bourellyi FEMGT703	reference
gyrb (gyrase subunit B)	WP_015147316.1	Oscillitoria accuminata PCC 6304	reference
gyrb (gyrase subunit B)	AOW98985.1	Moorea producens PAL	reference
gyrb (gyrase subunit B)	AFY65512.1	Geitlerinema PCC 7407 (outgroup)	reference
rbcL (ribulose 1,5-bisphosphate carboxylase large subunit)	PH2015_03D_scaffold_128_16	PH2015_03D_Oscillatoriales_45_235	1
rbcL (ribulose 1,5-bisphosphate carboxylase large subunit)	PH2015_12U_scaffold_26_42	PH2015_12U_Oscillatoriales_45_315	1
rbcL (ribulose 1,5-bisphosphate carboxylase large subunit)	PH2015_01U_scaffold_105_36	PH2015_01U_Oscillatoriales_44_212	4
rbcL (ribulose 1,5-bisphosphate carboxylase large subunit)	PH2015_09S_scaffold_66_37	PH2015_09S_Oscillatoriales_45_247	1
rbcL (ribulose 1,5-bisphosphate carboxylase large subunit)	PH2015_10S_scaffold_703_6	PH2015_10S_Oscillatoriales_46_199	1
rbcL (ribulose 1,5-bisphosphate carboxylase large subunit)	PH2015_08U_scaffold_55_18	PH2015_08U_Oscillatoriales_46_180	3
rbcL (ribulose 1,5-bisphosphate carboxylase large subunit)	PH2015_07U_scaffold_6_18	PH2015_07U_Oscillatoriales_46_236	3
rbcL (ribulose 1,5-bisphosphate carboxylase large subunit)	PH2015_14S_scaffold_900_11	PH2015_14S_Oscillatoriales_45_132	2
rbcL (ribulose 1,5-bisphosphate carboxylase large subunit)	PH2015_02D_scaffold_640_38	PH2015_02D_Oscillatoriales_45_1038	1
rbcL (ribulose 1,5-bisphosphate carboxylase large subunit)	PH2015_04U_scaffold_279_10	PH2015_04U_Oscillatoriales_45_1042	1
rbcL (ribulose 1,5-bisphosphate carboxylase large subunit)	PH2015_04D_scaffold_273_37	PH2015_04D_Oscillatoriales_45_965	1
rbcL (ribulose 1,5-bisphosphate carboxylase large subunit)	PH2015_03U_scaffold_362_36	PH2015_03U_Oscillatoriales_45_708	1
rbcL (ribulose 1,5-bisphosphate carboxylase large subunit)	PH2015_12D_scaffold_329_9	PH2015_12D_Oscillatoriales_45_607	1
rbcL (ribulose 1,5-bisphosphate carboxylase large subunit)	PH2015_11S_scaffold_43_94	PH2015_11S_Oscillatoriales_45_847	1
rbcL (ribulose 1,5-bisphosphate carboxylase large subunit)	PH2015_05S_scaffold_140_37	PH2015_05S_Oscillatoriales_45_1152	1
rbcL (ribulose 1,5-bisphosphate carboxylase large subunit)	AFZ10011.1	Oscillatoria nigro-virids PCC 7112	reference
rbcL (ribulose 1,5-bisphosphate carboxylase large subunit)	CBN56225	Oscillatoria PCC 6506	reference
rbcL (ribulose 1,5-bisphosphate carboxylase large subunit)	PHX54509.1	Tychonema bourellyi FEMGT703	reference
rbcL (ribulose 1,5-bisphosphate carboxylase large subunit)	EGJ30330.1	Moorea producens 3L	reference
rbcL (ribulose 1,5-bisphosphate carboxylase large subunit)	AFY68277.1	Geitlerinema PCC 7407 (outgroup)	reference
16S ribosomal RNA gene	PH2015_02D_scaffold_2167	PH2015_02D_Oscillatoriales_45_1038	1
16S ribosomal RNA gene	PH2015_02U_scaffold_315	PH2015_02U_Oscillatoriales_45_393	1	duplicated sequences
16S ribosomal RNA gene	PH2015_03D_scaffold_1312	PH2015_03D_Oscillatoriales_45_235	1	duplicated sequences
16S ribosomal RNA gene	PH2015_03U_scaffold_3907	PH2015_03U_Oscillatoriales_45_708	1	duplicated sequences
16S ribosomal RNA gene	PH2015_04D_scaffold_2508	PH2015_04D_Oscillatoriales_45_965	1	duplicated sequences
16S ribosomal RNA gene	PH2015_04U_scaffold_1814	PH2015_04U_Oscillatoriales_45_1042	1	duplicated sequences
16S ribosomal RNA gene	PH2015_05S_scaffold_5451	PH2015_05S_Oscillatoriales_45_1152	1	duplicated sequences
16S ribosomal RNA gene	PH2015_08D_scaffold_44559	PH2015_08D_Oscillatoriales_46_1646	1
16S ribosomal RNA gene	PH2015_09S_scaffold_431	PH2015_09S_Oscillatoriales_45_247	1
16S ribosomal RNA gene	PH2015_10S_scaffold_476	PH2015_10S_Oscillatoriales_46_199	1
16S ribosomal RNA gene	PH2015_11S_scaffold_13844	PH2015_11S_Oscillatoriales_45_847	1
16S ribosomal RNA gene	PH2015_12D_scaffold_11509	PH2015_12D_Oscillatoriales_45_607	1	duplicated sequences
16S ribosomal RNA gene	PH2015_12U_scaffold_757	PH2015_12U_Oscillatoriales_45_315	1	duplicated sequences
16S ribosomal RNA gene	PH2015_13D_scaffold_6235	PH2015_13D_Oscillatoriales_45_19	2
16S ribosomal RNA gene	PH2015_13U_scaffold_2645	PH2015_13U_Oscillatoriales_45_97	2
16S ribosomal RNA gene	PH2015_14S_scaffold_10566	PH2015_14S_Oscillatoriales_45_132	2
16S ribosomal RNA gene	PH2015_07D_scaffold_40761	PH2015_07D_Oscillatoriales_46_1245	3
16S ribosomal RNA gene	PH2015_07U_scaffold_1668	PH2015_07U_Oscillatoriales_46_236	3
16S ribosomal RNA gene	PH2015_08U_scaffold_2362	PH2015_08U_Oscillatoriales_46_180	3
16S ribosomal RNA gene	PH2015_01D_scaffold_54366	PH2015_01D_Oscillatoriales_44_513	4
16S ribosomal RNA gene	PH2015_01U_scaffold_3856	PH2015_01U_Oscillatoriales_44_212	4
16S ribosomal RNA gene	AF132933.1	Oscillatoria sancta PCC 7515	reference
16S ribosomal RNA gene	AF218373.1	Microcoleus antarcticus UTCC 474	reference
16S ribosomal RNA gene	AF284803.1	Microcoleus vaginatus PCC 9802	reference
16S ribosomal RNA gene	AF355367.1	Microcoleus vaginatus isolate FB1-MC1	reference
16S ribosomal RNA gene	EF654074.1	Microcoleus vaginatus SAG 2211	reference
16S ribosomal RNA gene	EU196626.1	Geitlerinema sp. CCALA 138	reference
16S ribosomal RNA gene	JN230340.1	Microcoleus vaginatus CCALA 145	reference
16S ribosomal RNA gene	JN230342.1	Phormidium autumnale CCALA 154	reference
16S ribosomal RNA gene	JN230345.1	Microcoleus sp. CCALA 697	reference
16S ribosomal RNA gene	JQ712631.1	Microcoleus vaginatus CCALA 143	reference
16S ribosomal RNA gene	JQ712633.1	Microcoleus vaginatus CCALA 152	reference
16S ribosomal RNA gene	JQ712641.1	Phormidium setchellianum CCALA 144	reference
16S ribosomal RNA gene	JQ712644.1	Phormidium cf. animale CCALA 761	reference
16S ribosomal RNA gene	JQ712645.1	Phormidium animale CCALA 140	reference
16S ribosomal RNA gene	KC633953.1	Microcoleus sp. CCALA 882	reference
16S ribosomal RNA gene	KJ817358.1	Oscillatoria sp. PCC 6506	reference
16S ribosomal RNA gene	LT546462.1	Tychonema bourrellyi partial 16S	reference
16S ribosomal RNA gene	NR_112168.1	Oscillatoria nigro-viridis strain PCC 7112	reference
16S ribosomal RNA gene	JQ769114.1	Microcoleus sp. sv27	reference
16S ribosomal RNA gene	EF222209.1	Microcoleus sp. HUT	reference

## Sheet: Table_S3
Table S3. Hidden Markov model (HMM) identifications and cutoff scores for metabolism genes. Cutoff scores and custom HMMs from Anantharaman et al. (2016).
process	gene	hmm_id	cutoff_score
reverse TCA cycle	acetate_citrate_lyase_aclA_alignment	Custom	215
reverse TCA cycle	acetate_citrate_lyase_aclB_alignment	Custom	177
sulfate_reduction	aprA	TIGR02061	326
arsenate_reduction	ars_glutaredoxin	TIGR02689	113
arsenate_reduction	ars_ox	TIGR02693	357
arsenate_reduction	ars_ox	TIGR02694	61
arsenate_reduction	ars_thioredoxin	TIGR02691	112
sulfate_reduction	asrA	TIGR02910	223
sulfate_reduction	asrB	TIGR02911	226
sulfate_reduction	asrC	TIGR00014	61
sulfate_reduction	asrC	TIGR02912	194
CO_oxidation	carbon_monoxide_dehydrogenase_coxM_alignment	Custom	184
CO_oxidation	carbon_monoxide_dehydrogenase_coxS_alignment	Custom	198
cytoC_oxidase_cbb3	ccoN	TIGR00780	168
cytoC_oxidase_cbb3	ccoO	TIGR00781	62
cytoC_oxidase_cbb3	ccoP	TIGR00782	54
chlorite_reduction	cld	PF06778	65
wood_lungdahl_pathway	codh_catalytic	TIGR01702	210
wood_lungdahl_pathway	codhC	TIGR00316	355
wood_lungdahl_pathway	codhD	TIGR00381	197
cytoC_oxidase_caa3	coxA	TIGR02891	617
cytoC_oxidase_caa3	coxB	TIGR02866	144
cytoC_oxidase_caa3	coxL	TIGR02416	300
cytoQu_oxidase_bd	cydA	PF01654	118
cytoQu_oxidase_bd	cydB	TIGR00203	88
cytoQu_oxidase_bo	cyoA	TIGR01433	218
cytoQu_oxidase_bo	cyoD	TIGR02847	64
cytoQu_oxidase_bo	cyoE	TIGR01473	138
sulfate_reduction	cysC	TIGR00455	133
sulfate_reduction	cysN	TIGR02034	327
sulfur_oxidation	dsrA	TIGR02064	223
sulfur_oxidation	dsrB	TIGR02066	205
sulfite_reduction	dsrD	PF08679	50
formaldehyde_oxidation	fae	TIGR03126	31
sulfide_oxidation	fccB	Pfam	266
formate_oxidation	fdh_thiol_id	TIGR02819	425
formate_oxidation	fdhA	TIGR01591	610
formate_oxidation	fdhB	TIGR01582	152
formate_oxidation	fdhC	TIGR01583	56
Ni_Fe_hydrogenase	FeFeHydrogenase	TIGR02512	300
Ni_Fe_hydrogenase	FeFeHydrogenase	TIGR04105	380
formaldehyde_oxidation	fmtf	TIGR03119	94
halogenated_compounds_breakdown	hdh	TIGR01428	72
anammox	hydrazine_oxidase_hzoA_alignment	Custom	325
nitrile_hydratase	hydrazine_synthase_hzsA_alignment	Custom	466
Ni_Fe_hydrogenase	Hydrogenase_Group_1_alignment	Custom	411
Ni_Fe_hydrogenase	Hydrogenase_Group_2a_alignment	Custom	472
Ni_Fe_hydrogenase	Hydrogenase_Group_2b_alignment	Custom	555
Ni_Fe_hydrogenase	Hydrogenase_Group_3a_alignment	Custom	368
Ni_Fe_hydrogenase	Hydrogenase_Group_3b_alignment	Custom	303
Ni_Fe_hydrogenase	Hydrogenase_Group_3c_alignment	Custom	575
Ni_Fe_hydrogenase	Hydrogenase_Group_3d_alignment	Custom	541
Ni_Fe_hydrogenase	Hydrogenase_Group_4_alignment	Custom	430
methylamine_formaldehyde	madA	TIGR02659	85
methylamine_formaldehyde	madB	TIGR02658	90
methane_production	mcrA	TIGR03256	314
methane_production	mcrB	TIGR03257	173
methane_production	mcrC	TIGR03259	171
methanol_oxidation	methanol_dehydrogenase_pqq_xoxF_mxaF_alignment	Custom	166
methanol_oxidation	mmoB	PF02406	-
methanol_oxidation	mmoD	TIGR04550	-
formaldehyde_oxidation	mtmc	TIGR03120	147
iron_manganese_oxidation	mtrA	TIGR03507	60
iron_manganese_oxidation	mtrC	TIGR03509	165
nitrate_reduction	napA	TIGR01706	472
nitrate_reduction	napB	PF03892	23.9
nitrate_reduction	narG	TIGR01580	600
nitrate_reduction	narH	TIGR01660	348
nitrate_reduction	ndma	TIGR04266	400
N_fixation	nifA_Fe	TIGR01861	873
N_fixation	nifA_Mo	TIGR01282	503
N_fixation	nifA_Va	TIGR01860	822
N_fixation	nifB_Fe	TIGR02931	853
N_fixation	nifB_Mo	TIGR01286	414
N_fixation	nifB_V	TIGR02932	821
N_fixation	nifD_Fe	TIGR02929	124
N_fixation	nifD_V	TIGR02930	122
N_fixation	nifH	TIGR01287	261
nitrite_reduction	nirB	TIGR02374	442
nitrite_reduction	nirD	TIGR02378	69
nitrite_reduction	nirK	TIGR02376	169
nitric_oxide_reduction	nitric_oxide_reductase_norB_alignment	Custom	79
nitric_oxide_reduction	nitric_oxide_reductase_norC_alignment	Custom	50
nitrite_oxidation	nitrite_oxidoreductase_nxrA_alignment	Custom	370
nitrite_oxidation	nitrite_oxidoreductase_nxrB_alignment	Custom	252
nitrite_reduction	nitrite_reductase_nirS_alignment	Custom	200
nitrous_oxide_reduction	nosD	PF05048/TIGR04247	290
nitrous_oxide_reduction	nosZ	TIGR04246	550
nitrite_reduction	nrfA	PF02335	57
nitrite_reduction	nrfA	PF02335/TIGR03152	576
nitrite_reduction	nrfD	TIGR03148	300
nitrite_reduction	nrfH	TIGR03153	75
nitrile_hydratase	nthA	TIGR01323	239
nitrile_hydratase	nthB	TIGR03888	136
Octaheme c-type cytochrome Shewanella-type	octR	TIGR04315	325
perchlorate_reduction	pcrA	TIGR03479	559
perchlorate_reduction	pcrB	TIGR03478	319
methane_oxidation	pmoA	TIGR03080	92
methane_oxidation	pmoB	TIGR03079	202
methane_oxidation	pmoC	TIGR03078	124
cytochrome (quinone) oxidase, aa3 type, QoxABCD	qoxA	TIGR01432	204
cytochrome (quinone) oxidase, aa3 type, QoxABCD	qoxB	TIGR02882	954
Reductive dehalogenase	rdh	TIGR02486	132
carbon_fixation	rubisco_form_I_alignment	Custom	500
carbon_fixation	rubisco_form_II_III_alignment	Custom	500
carbon_fixation	rubisco_form_II_alignment	Custom	500
carbon_fixation	rubisco_form_III_alignment	Custom	450
sulfate_reduction	sat	TIGR00339	181
selenate_reduction	sel_mo	TIGR03313	526
formaldehyde_oxidation	sfh	TIGR02821	131
formaldehyde_oxidation	sgdh	TIGR02818	509
formaldehyde_oxidation	smdh	TIGR03451	512
sulfur_oxidation	sor	PF07682	300
thiosulfate_oxidation	soxB	TIGR04486	375
thiosulfate_oxidation	soxC	TIGR04555	330
thiosulfate_oxidation	soxY	TIGR04488	125
sulfide_oxidation	sulfide_quinone_oxidoreductase_sqr_alignment	Custom	300
sulfur_oxidation	sulfur_dioxygenase_sdo_alignment	Custom	120
thiosulfate_disproportionation	thiosulfate_reductase_phsA_alignment	Custom	323
urease	ureA	TIGR00193	31
urease	ureB	TIGR00192	40
urease	ureC	TIGR01792	212
selenate_reduction	ygfK	TIGR03315	354
selenate_reduction	ygfM	TIGR03312	87

## Sheet: Table_S4
Table S4. Hidden Markov model (HMM) matrix used for prediction of genes involved in phosphorus cycling.
process	enzyme_name	hmm_id	gene	cutoff
Mineralization	Acid Phosphatase (Class A)	PF01569	phoN	40
Mineralization	Acid Phosphatase (Class B)	PF03767	aphA	40
Mineralization	Alkaline Phosphatase (PhoA)	PF00245	phoA	100
Mineralization	Alkaline Phosphatase (PhoD)	PF09423	phoD	50
Mineralization	Glycerophosphoryl Diester Phosphodiesterase	PF03009	ugpQ	100
Solubalization	PQQGDH (Quinoprotein Glucose Dehydrogenase)	TIGR03074	gcd	800
Transport	Phosphate Inorganic Transporter (Pit)	PF01384	pit	180
Transport	Phosphate−Specific Transport System Subunit (PstA)	TIGR00974	pstA	193
Transport	Phosphate−Specific Transport System Subunit (PstB)	TIGR00972	pstB	343
Transport	Phosphate−Specific Transport System Subunit (PstC)	TIGR02138	pstC	196
Transport	Phosphate−Specific Transport System Subunit (PstS)	TIGR00975	pstS	205
Regulation	Phosphate Regulon Response Regulator (PhoB)	TIGR02154	phoB	296
Regulation	Phosphate Regulon Sensor Histidine Kinase (PhoR)	TIGR02966	phoR	330
Regulation	PhoR/PhoB Inhibitor Protein (PhoU)	TIGR02135	phoU	130

## Sheet: Table_S5
Table S5. CheckM results for genomes included in metabolic profiling and average nucleotide identity analyses. Columns display genome completeness (%), contamination (%), and strain heterogeneity (%) for each genome.
genome	completeness	contamination	strain_heterogeneity
PH2015_01D_Cytophagales_30_21	71.41	7.62	0
PH2015_01D_Cytophagales_33_11	82.92	1.93	10
PH2015_01D_Cytophagales_39_27	70.73	0.45	0
PH2015_01D_Oscillatoriales_44_513	98.03	0.22	0
PH2015_01D_Oscillatoriales_46_31	76.33	0.55	66.67
PH2015_01D_RIFCSphIGHO2_12_FULL_Curvibacter_63_18_curated_58_15	89.74	0.35	33.33
PH2015_01D_RIFOXYD2_FULL_Sphingobacteria_35_12_curated_36_10	76.49	2.52	62.5
PH2015_01D_RIFOXYD2_FULL_Sphingobacteria_35_12_curated_37_39	86.04	0	0
PH2015_01D_Runella_slithyformis_46_14	80.6	0.61	33.33
PH2015_01D_Sphingobacteriales_34_72	86.6	0.24	100
PH2015_01D_Sphingobacteriales_40_17	94.58	0.49	100
PH2015_01D_Sphingobacteriales_47_7	75.91	2.05	14.29
PH2015_01U_Oscillatoriales_44_212	98.58	0	0
PH2015_01U_Oscillatoriales_45_14	97.63	0.55	25
PH2015_02D_Bacteroidetes_30_9	87.12	2.04	0
PH2015_02D_Betaproteobacteria_57_9	84.81	6.64	10.71
PH2015_02D_Cytophagales_46_24	94.63	0.3	50
PH2015_02D_Oscillatoriales_45_1038	85.59	0.45	50
PH2015_02U_Burkholderiales_56_5	79.49	7.79	12.9
PH2015_02U_Oscillatoriales_45_393	97.84	0.66	66.67
PH2015_02U_Runella_slithyformis_ESOM	70.01	2.23	12.5
PH2015_03D_Cytophagales_30_9	93.9	0.89	0
PH2015_03D_Oscillatoriales_45_235	97.08	0.34	66.67
PH2015_03D_Runella_slithyformis_46_6	79.48	2.5	0
PH2015_03U_Betaproteobacteria_57_24	94.63	1.59	0
PH2015_03U_Cytophagia_30_10	70.11	0.4	0
PH2015_03U_Cytophagia_46_23	96.13	0.6	33.33
PH2015_03U_Oscillatoriales_45_708	93.73	0.44	100
PH2015_03U_Polaromonas_58_17	86.94	0.06	0
PH2015_03U_Sphingobacteria_37_29	93.1	0	0
PH2015_03U_Verrucomicrobia_bacterium_IMCC26134_62_7	70.08	4.14	71.43
PH2015_04D_Burkholderiales_56_11	83.34	7.7	3.23
PH2015_04D_Cytophagales_46_33	94.92	1.49	16.67
PH2015_04D_Oscillatoriales_45_965	95.26	0.22	100
PH2015_04D_Rhodobacterales_65_6	71.03	3.95	47.37
PH2015_04D_Sphingobacteria_38_7	85.17	1.77	12.5
PH2015_04D_Verrucomicrobia_52_11	95.92	0	0
PH2015_04U_Betaproteobacteria_57_31	95.1	1.42	0
PH2015_04U_Cytophagia_30_13	71.86	0.25	50
PH2015_04U_Oscillatoriales_45_1042	90.52	0	0
PH2015_04U_Runella_46_82	77.96	0.3	50
PH2015_05S_Bacteroidetes_41_34	78.51	0.44	0
PH2015_05S_Flavobacteriia_45_8	79.46	2.5	0
PH2015_05S_Oscillatoriales_45_1152	99.05	0.01	0
PH2015_05S_Runella_slithyformis_46_15	80.94	0.15	0
PH2015_05S_Sphingobacteriales_36_9	91.12	1.2	0
PH2015_06S_Alphaproteobacteria_46_36	90.11	0	0
PH2015_06S_Bacteroidetes_32_163	97.92	0.45	0
PH2015_06S_Curvibacter_60_13	77.24	4.43	64.29
PH2015_06S_Cytophagales_38_90	87.66	0.67	0
PH2015_06S_Cytophagales_41_96	88.52	0	0
PH2015_06S_Flavobacterium_35_10	88.49	4.16	41.67
PH2015_06S_Oscillatoriales_45_83	95.35	7.59	56.41
PH2015_06S_Oscillatoriales_46_2585	89.19	0.45	50
PH2015_06S_Oscillatoriales_54_30	83.7	1.18	33.33
PH2015_06S_RIFOXYD2_FULL_Sphingobacteria_35_12_curated_48_28	82.54	2.76	54.55
PH2015_06S_Runella_slithyformis_46_53	75.28	0	0
PH2015_06S_Sphingobacteriales_36_19	89	0.64	0
PH2015_06S_Verrucomicrobia_62_27	72.96	0	0
PH2015_07D_Alphaproteobacteria_46_8	83.52	0.42	0
PH2015_07D_Cytophagales_41_23	92.62	2.78	0
PH2015_07D_Oscillatoriales_45_11	82.43	1.09	0
PH2015_07D_Oscillatoriales_46_1245	94.36	0.23	50
PH2015_07D_Runella_slithyformis_46_24	74.98	0	0
PH2015_07D_Verrucomicrobia_62_35	100	0.68	0
PH2015_07D_Verrucomicrobia_67_13	77.03	1.53	50
PH2015_07U_Oscillatoriales_46_236	99.27	0.23	0
PH2015_08D_Alphaproteobacteria_46_9	75.81	0	0
PH2015_08D_Flavobacteriia_32_81	99.65	0	0
PH2015_08D_Nostocales_37_15	83.76	2.78	62.5
PH2015_08D_Nostocales_39_10	80.56	0.67	75
PH2015_08D_Oscillatoriales_45_74	97.67	4.16	40.91
PH2015_08D_Oscillatoriales_46_1646	92.95	0.08	50
PH2015_08D_Runella_slithyformis_46_7	73.08	2.02	20
PH2015_08D_Verrucomicrobia_54_98	94.22	1.59	66.67
PH2015_08D_Verrucomicrobia_62_147	100	0.68	0
PH2015_08U_Alphaproteobacteria_46_8	81.68	0.1	0
PH2015_08U_Bacteroidetes_38_6	71.87	1.57	0
PH2015_08U_Oscillatoriales_46_180	99.49	0.23	0
PH2015_08U_Verucomicrobia_61_10	98.64	1.93	0
PH2015_09S_Bacteroidetes_30_10	90.27	3.29	0
PH2015_09S_Flavobacteriia_32_9	75.85	0.12	0
PH2015_09S_Oscillatoriales_45_247	98.97	0	0
PH2015_10S_Bacteroidetes_40_6	72.4	4.46	8.33
PH2015_10S_Nostocales_36_12	98.78	0.44	0
PH2015_10S_Oscillatoriales_46_199	88.15	0.69	60
PH2015_11S_Bacteroidetes_54_10	84.68	5.14	58.33
PH2015_11S_Cytophagales_30_33	70.79	0.89	80
PH2015_11S_Oscillatoriales_45_847	96.62	0.17	50
PH2015_11S_Runella_slithyformis_46_32	74.98	0.3	0
PH2015_11S_Sphingobacteriales_37_14	87.56	0.16	100
PH2015_12D_Alphaproteobacteria_46_26	86.81	0	0
PH2015_12D_Cytophagales_54_44	96.73	0.3	0
PH2015_12D_Kapabacteria_48_15	93.44	1.64	0
PH2015_12D_Oscillatoriales_45_607	97.52	0.01	0
PH2015_12U_Bacteroidetes_41_10	97.02	1.35	25
PH2015_12U_Oscillatoriales_45_315	99.93	0.01	0
PH2015_13D_Bacteroidetes_43_10	84.17	1.97	0
PH2015_13D_Oscillatoriales_45_19	97.3	0.18	50
PH2015_13U_Bacteroidetes_35_20	81.16	2.22	22.22
PH2015_13U_Oscillatoriales_45_97	94.6	0	0
PH2015_14S_Alphaproteobacteria_64_13	98.7	0.22	33.33
PH2015_14S_Bacteroidetes_48_7	88.45	4.19	7.14
PH2015_14S_Oscillatoriales_45_132	95.08	1.53	42.86
PH2015_14S_Oscillatoriales_56_116	98.82	0	0
PH2015_14S_Sphingomonadales_65_9	95.18	2.93	64.29

## Sheet: Table_S6
Table S6. Environmental parameters measured at each metagenomics sampling site in 2015. Variables with an asterisx were included in the generalized dissimilarity model.
Date	Sample	Latitude	Longitude	Drainage	Depth	Flow*	Temp*	pH*	Cond*	DO*	Canopy cover*	DOC*	TDN*	NH4	NO3	TDP*
collected	ID			Area km2	cm	cm/s	C		µs	mgL	avg	mgL	ugL	ugL	ugL	ugL
2015-08-10	PH2015_01D	39.839583 N	123.710094 W	17	5	2018-05-10	17.6	8.53	136	8.5	0.6084	0.608	28.153	0.921	14.052	27.805
2015-08-10	PH2015_01U	39.840528 N	123.707179 W	17	15	2018-10-15	17.6	8.53	136	8.5	0.611	0.608	28.153	0.921	14.052	27.805
2015-08-04	PH2015_02D	40.235152 N	123.633017 W	527	15-20	30-50	19.6	8.68	214	9.63	0.0182	0.728	44.541	1.435	30.278	9.067
2015-08-04	PH2015_02U	39.728886 N	123.646925 W	527	15-20	30-50	19.6	8.68	214	9.63	0.0182	0.728	44.541	1.435	30.278	9.067
2015-08-05	PH2015_03D	39.828922 N	123.072097 W	39	13	30-50	18.6	8.63	202.2	9.35	0.559	0.472	26.473	1.001	43.637	8.237
2015-08-05	PH2015_03U	39.824689 N	123.090056 W	39	25	30-50	18.6	8.63	202.2	9.35	0.507	0.472	26.473	1.001	43.637	8.237
2015-08-04	PH2015_04D	40.192667 N	123.769683 W	39	10	2018-10-20	17.2	8.66	196	9.71	0.0026	0.472	26.473	1.001	43.637	8.237
2015-08-04	PH2015_04U	39.999625 N	123.793539 W	39	10	2018-10-20	17.2	8.66	196	9.71	0.2132	0.472	26.473	1.001	43.637	8.237
2015-08-13	PH2015_05S	40.420417 N	123.935306 W	653	5-15	30-50	23.4	8.51	244.5	9.35	0.0234	0.951	50.564	1.629	17.983	5.558
2015-08-12	PH2015_06S	40.409047 N	123.931425 W	795	34	50-70	24.3	8.56	249.3	10.1	0.3978	0.945	72.135	1.504	98.939	8.878
2015-08-13	PH2015_07D	39.839711 N	123.710164 W	881	20	50-100	23.8	8.75	243.6	10.02	0.2288	0.995	71.434	2.452	27.474	6.953
2015-08-13	PH2015_07U	39.839398 N	123.708121 W	881	15	100	23.8	8.75	243.6	10.02	0.0078	0.995	71.434	2.452	27.474	6.953
2015-08-12	PH2015_08D	39.839245 N	123.708794 W	1417	20	30-50	25	8.46	249.9	8.53	0.0182	0.944	72.835	2.04	52.9	10.742
2015-08-12	PH2015_08U	39.841178 N	123.706355 W	1417	18	30-50	25	8.46	249.9	8.53	0.0494	0.944	72.835	2.04	52.9	10.742
2015-08-11	PH2015_09S	40.235254 N	123.633139 W	531	15-20	30-50	22.1	8.84	345.9	9.38	0.013	0.891	39.779	0.761	13.737	5.677
2015-08-11	PH2015_10S	40.191435 N	123.589207 W	951	5-15	20-30	26	9.08	345	9.44	0	1.066	58.408	1.995	26.718	5.377
2015-08-06	PH2015_11S	39.728998 N	123.647095 W	96	5-15	30-50	24.8	8.92	253.3	10.03	0.468	0.726	35.437	0.967	20.322	10.912
2015-08-06	PH2015_12D	40.193404 N	123.769561 W	160	10-15	30-50	22.4	8.91	273.8	9.75	0.013	1.022	44.821	1.173	11.531	6.66
2015-08-06	PH2015_12U	39.973777 N	123.802854 W	160	5-15	20-30	22.4	8.91	273.8	9.75	0.1196	1.022	44.821	1.173	11.531	6.66
2015-08-18	PH2015_13D	40.00026 N	123.786991 W	228	15	20-30	20.8	8.01	260.4	8.1	0.0026	0.879	72.555	2.063	72.624	9.37
2015-08-18	PH2015_13U	39.875414 N	123.725835 W	228	2-10	20-30	20.8	8.01	260.4	8.1	0.3042	0.879	72.555	2.063	72.624	9.37
2015-08-18	PH2015_14S	40.408798 N	123.932445 W	7908	10-15	30-50	24.1	8.84	249	12.4	0	1.201	83.62	0.533	7.868	5.434

## Sheet: Table_S7
Table S7. Read mapping coverage from each sample to anatoxin-a synthesis operon genes in on the scaffold, PH2015_06S_scaffold_1561.
Ana gene and bp	anaB: 1146	anaC: 1620	anaD:264	anaE: 5739	anaF: 5619	anaG: 3219	anaA: 762	anaI: 1401	anaJ: 174
PH2015_02U	0.4	0	0	1.2	0.6	0.3	0.6	0.2	0
PH2015_03D	0.3	0.4	1.1	0.2	0	0.2	1.2	0	0
PH2015_12U	0	0.4	0	0	0.1	0	0	0	0
PH2015_01U	0	0	0	0	0.1	0	0	0	0
PH2015_09S	0	0.2	0	0.1	0.2	0.1	0.4	0	0
PH2015_10S	0.5	0.3	0.6	0.3	0.1	0.4	0	0.2	0
PH2015_08U	2.8	3.3	2.3	2.8	3.6	2.9	3.5	2.8	1.7
PH2015_07U	2	2.9	4.5	1.3	1.4	1.5	0.7	0.6	0
PH2015_14S	143.5	136.4	152.8	138	136.3	137.6	152.6	144.7	89.6
PH2015_13U	99.7	107.3	105	100.8	101.6	106.5	105.8	113.8	56.7
PH2015_02D	0.8	0.4	0	0.8	0.7	0.7	1.2	1.2	0
PH2015_04U	0.3	0.4	0	0.1	0	0	0	0	0
PH2015_04D	0	0	0	0.1	0.1	0	0	0.1	0
PH2015_03U	0	0.2	0	0	0	0	0	0	0
PH2015_12D	0	0	0	0.1	0	0.1	0	0	0
PH2015_11S	0	0	0	0.2	0	0.2	0	0	0
PH2015_01D	0.3	0	0	0.1	0.1	0.1	0	0	0
PH2015_08D	67.5	66.6	71.4	62.7	63.3	67.7	61.9	63.8	38.7
PH2015_06S	55.4	61.6	63	65.1	62.2	66.8	63.3	62.2	24.6
PH2015_07D	9.6	12.6	9.8	9.3	11.8	9.1	12.9	8	8.1
PH2015_05S	0.8	0	0	0.4	0.5	0.3	0.4	0.2	0
PH2015_13D	25.4	23.7	20.7	21.1	20.1	19.8	26.7	26	11.8

## Sheet: Table_S8
Table S8. Percent nucleotide similarity of ana genes with the Oscillatoria PCC6506 operon.
Sample	anaA	anaB	anaC	anaD	anaE	anaF	anaG	anaI	anaJ
Oscillatoria PCC6506	1	1	1	1	1	1	1	1	1
Anabaena sp 37	0.89	0.84	0.82	0.86	0.86	0.86	0.88	0.81	0.88
Cuspidothrix LBR148	0.86	0.83	0.83	0.83	0.86	0.86	0.88	0.89	NA
PH2015_08U	0.88	NA	0.9	0.89	0.94	0.87	0.91	NA	0.88
PH2015_14S	0.88	0.93	0.9	0.89	0.94	0.85	0.58	0.89	NA
PH2015_13U	0.88	0.93	0.9	0.89	0.94	0.87	0.58	0.89	NA
PH2015_08D	0.88	0.93	0.9	0.89	0.94	0.87	0.57	0.89	0.79
PH2015_06S	0.88	0.93	0.9	0.89	0.93	0.87	0.58	0.89	0.85
PH2015_07D	0.88	0.93	0.9	0.89	0.94	0.87	0.58	0.89	0.88
PH2015_13D	0.88	0.93	0.9	0.89	0.94	0.85	0.58	0.89	0.6

## Sheet: Table_S9
Table S9. Metabolism Hidden Markov-model (HMM) results for each genome. Gene loations are identified by sample name, scaffold number, and operational reading frame number on the scaffold. Cuttoff values for HMMs can be found in Table_S3.
genome	gene_location	element	process	gene	hmm_id	score
PH2015_02U_Burkholderiales_56_5	PH2015_02U_scaffold_458_6	Oxygen	cytoC oxidase_cbb3	ccoN	TIGR00780	743.7
PH2015_02U_Burkholderiales_56_5	PH2015_02U_scaffold_1251_3	Sulfur	Thiosulfate oxidation	soxY	TIGR04488	180.4
PH2015_02U_Burkholderiales_56_5	PH2015_02U_scaffold_92_12	Sulfur	Thiosulfate oxidation	soxB	TIGR04486	406.5
PH2015_02U_Burkholderiales_56_5	PH2015_02U_scaffold_14_12	Sulfur	Sulfur oxidation	sulfur_dioxygenase_sdo_alignment	sulfur_dioxygenase_sdo_alignment	322
PH2015_02U_Burkholderiales_56_5	PH2015_02U_scaffold_237_4	Oxygen	cytoQu oxidase_bd	cydB	TIGR00203	110.7
PH2015_02U_Burkholderiales_56_5	PH2015_02U_scaffold_3264_1	Sulfur	Sulfate reduction	cysN	TIGR02034	406.1
PH2015_02U_Burkholderiales_56_5	PH2015_02U_scaffold_1570_3	Oxygen	cytoC oxidase_cbb3	ccoP	TIGR00782	183.1
PH2015_02U_Burkholderiales_56_5	PH2015_02U_scaffold_2707_2	Sulfur	Sulfate reduction	cysN	TIGR02034	412.5
PH2015_02U_Burkholderiales_56_5	PH2015_02U_scaffold_217_8	Halogenated compounds	Halogenated compounds breakdown	hdh	TIGR01428	187.2
PH2015_02U_Burkholderiales_56_5	PH2015_02U_scaffold_346_5	C1 compounds	Formate oxidation	fdhC	TIGR01583	163.8
PH2015_02U_Burkholderiales_56_5	PH2015_02U_scaffold_410_4	Oxygen	cytoQu oxidase_bo	cyoE	TIGR01473	295.8
PH2015_02U_Burkholderiales_56_5	PH2015_02U_scaffold_3257_3	Oxygen	cytoC oxidase_cbb3	ccoO	TIGR00781	175.1
PH2015_02U_Burkholderiales_56_5	PH2015_02U_scaffold_2539_1	Oxygen	cytoC oxidase_caa3	coxB	TIGR02866	183.6
PH2015_02U_Burkholderiales_56_5	PH2015_02U_scaffold_4263_1	Oxygen	cytoQu oxidase_bo	cyoE	TIGR01473	287.8
PH2015_02U_Burkholderiales_56_5	PH2015_02U_scaffold_387_5	Nitrogen	Nitrite reduction	nirD	TIGR02378	83.7
PH2015_02U_Burkholderiales_56_5	PH2015_02U_scaffold_421_5	Sulfur	Sulfide oxidation	fccB	fcc_interpro	541.3
PH2015_02U_Burkholderiales_56_5	PH2015_02U_scaffold_71_1	Sulfur	Thiosulfate oxidation	soxC	TIGR04555	357.7
PH2015_02U_Burkholderiales_56_5	PH2015_02U_scaffold_387_4	Nitrogen	Nitrite reduction	nirB	TIGR02374	936.8
PH2015_02U_Burkholderiales_56_5	PH2015_02U_scaffold_237_5	Oxygen	cytoQu oxidase_bd	cydA	PF01654_seed	515.3
PH2015_02U_Burkholderiales_56_5	PH2015_02U_scaffold_3257_5	Oxygen	cytoC oxidase_cbb3	ccoP	TIGR00782	63.1
PH2015_02U_Oscillatoriales_45_393	PH2015_02U_scaffold_18_38	Carbon fixation	Carbon fixation	rubisco_form_I_alignment	rubisco_form_I_alignment	912.1
PH2015_02U_Oscillatoriales_45_393	PH2015_02U_scaffold_2_8	Oxygen	cytoC oxidase_caa3	coxA	TIGR02891	701.4
PH2015_02U_Oscillatoriales_45_393	PH2015_02U_scaffold_134_22	Urea	Urease	ureC	TIGR01792	968.8
PH2015_02U_Oscillatoriales_45_393	PH2015_02U_scaffold_31_4	Oxygen	cytoQu oxidase_bd	cydB	TIGR00203	149.5
PH2015_02U_Oscillatoriales_45_393	PH2015_02U_scaffold_603_8	Oxygen	cytoQu oxidase_bo	cyoE	TIGR01473	270
PH2015_02U_Oscillatoriales_45_393	PH2015_02U_scaffold_28_7	Halogenated compounds	Halogenated compounds breakdown	hdh	TIGR01428	73.7
PH2015_02U_Oscillatoriales_45_393	PH2015_02U_scaffold_89_24	Sulfur	Sulfate reduction	sat	TIGR00339	442.2
PH2015_02U_Oscillatoriales_45_393	PH2015_02U_scaffold_31_5	Oxygen	cytoQu oxidase_bd	cydA	PF01654_seed	498
PH2015_02U_Oscillatoriales_45_393	PH2015_02U_scaffold_134_20	Urea	Urease	ureB	TIGR00192	155.2
PH2015_02U_Oscillatoriales_45_393	PH2015_02U_scaffold_64_24	Halogenated compounds	Halogenated compounds breakdown	hdh	TIGR01428	142.5
PH2015_02U_Oscillatoriales_45_393	PH2015_02U_scaffold_2_7	Oxygen	cytoC oxidase_caa3	coxB	TIGR02866	160.7
PH2015_02U_Oscillatoriales_45_393	PH2015_02U_scaffold_68_17	C1 compounds	Formaldehyde oxidation	sgdh	TIGR02818	633.3
PH2015_02U_Oscillatoriales_45_393	PH2015_02U_scaffold_134_19	Urea	Urease	ureA	TIGR00193	177.5
PH2015_02U_Oscillatoriales_45_393	PH2015_02U_scaffold_729_7	Sulfur	Sulfate reduction	cysC	TIGR00455	243
PH2015_02U_Oscillatoriales_45_393	PH2015_02U_scaffold_28_67	NA	arsenate_reduction	ars_glutaredoxin	TIGR02689	241.4
PH2015_02U_Oscillatoriales_45_393	PH2015_02U_scaffold_437_7	Nitrogen	Nitrite reduction	nirB	TIGR02374	927.7
PH2015_02U_Oscillatoriales_45_393	PH2015_02U_scaffold_68_18	C1 compounds	Formaldehyde oxidation	sfh	TIGR02821	452.1
PH2015_02U_Oscillatoriales_45_393	PH2015_02U_scaffold_437_8	Nitrogen	Nitrite reduction	nirD	TIGR02378	120.9
PH2015_02U_Runella_slithyformis_ESOM	PH2015_02U_scaffold_156_5	Nitrogen	Nitrite reduction	nirD	TIGR02378	107
PH2015_02U_Runella_slithyformis_ESOM	PH2015_02U_scaffold_156_4	Nitrogen	Nitrite reduction	nirB	TIGR02374	1056
PH2015_02U_Runella_slithyformis_ESOM	PH2015_02U_scaffold_627_2	Methane	Methanol oxidation	methanol_dehydrogenase_pqq_xoxF_mxaF_alignment	pqq_xoxF_mxaF_alignment	176.3
PH2015_03D_Cytophagales_30_9	PH2015_03D_scaffold_839_3	NA	arsenate_reduction	ars_thioredoxin	TIGR02691	155.6
PH2015_03D_Cytophagales_30_9	PH2015_03D_scaffold_188_13	Nitrogen	Nitrite reduction	nirB	TIGR02374	1038.3
PH2015_03D_Cytophagales_30_9	PH2015_03D_scaffold_18_27	Oxygen	cytoQu oxidase_bo	cyoE	TIGR01473	261.7
PH2015_03D_Cytophagales_30_9	PH2015_03D_scaffold_936_4	Sulfur	Sulfate reduction	cysN	TIGR02034	569.4
PH2015_03D_Cytophagales_30_9	PH2015_03D_scaffold_188_15	Nitrogen	Nitrite reduction	nirD	TIGR02378	107.9
PH2015_03D_Cytophagales_30_9	PH2015_03D_scaffold_3555_4	Sulfur	Sulfate reduction	cysC	TIGR00455	231.5
PH2015_03D_Oscillatoriales_45_235	PH2015_03D_scaffold_849_10	Nitrogen	Nitrite reduction	nirD	TIGR02378	120.9
PH2015_03D_Oscillatoriales_45_235	PH2015_03D_scaffold_273_23	Sulfur	Sulfate reduction	cysC	TIGR00455	243
PH2015_03D_Oscillatoriales_45_235	PH2015_03D_scaffold_232_3	Halogenated compounds	Halogenated compounds breakdown	hdh	TIGR01428	142.5
PH2015_03D_Oscillatoriales_45_235	PH2015_03D_scaffold_364_3	C1 compounds	Formaldehyde oxidation	sfh	TIGR02821	450.5
PH2015_03D_Oscillatoriales_45_235	PH2015_03D_scaffold_849_11	Nitrogen	Nitrite reduction	nirB	TIGR02374	688.3
PH2015_03D_Oscillatoriales_45_235	PH2015_03D_scaffold_1080_7	Oxygen	cytoC oxidase_caa3	coxA	TIGR02891	701.4
PH2015_03D_Oscillatoriales_45_235	PH2015_03D_scaffold_128_17	Carbon fixation	Carbon fixation	rubisco_form_I_alignment	rubisco_form_I_alignment	912.1
PH2015_03D_Oscillatoriales_45_235	PH2015_03D_scaffold_1036_3	Urea	Urease	ureB	TIGR00192	155.2
PH2015_03D_Oscillatoriales_45_235	PH2015_03D_scaffold_259_19	Sulfur	Sulfate reduction	sat	TIGR00339	441
PH2015_03D_Oscillatoriales_45_235	PH2015_03D_scaffold_1036_2	Urea	Urease	ureA	TIGR00193	177.5
PH2015_03D_Oscillatoriales_45_235	PH2015_03D_scaffold_364_4	C1 compounds	Formaldehyde oxidation	sgdh	TIGR02818	633.3
PH2015_03D_Oscillatoriales_45_235	PH2015_03D_scaffold_1036_5	Urea	Urease	ureC	TIGR01792	968.8
PH2015_03D_Oscillatoriales_45_235	PH2015_03D_scaffold_198_15	Oxygen	cytoQu oxidase_bd	cydB	TIGR00203	149.5
PH2015_03D_Oscillatoriales_45_235	PH2015_03D_scaffold_1080_6	Oxygen	cytoC oxidase_caa3	coxB	TIGR02866	160.7
PH2015_03D_Oscillatoriales_45_235	PH2015_03D_scaffold_198_14	Oxygen	cytoQu oxidase_bd	cydA	PF01654_seed	496.8
PH2015_03D_Oscillatoriales_45_235	PH2015_03D_scaffold_294_7	Halogenated compounds	Halogenated compounds breakdown	hdh	TIGR01428	73.8
PH2015_03D_Oscillatoriales_45_235	PH2015_03D_scaffold_558_5	NA	arsenate_reduction	ars_glutaredoxin	TIGR02689	244.3
PH2015_03D_Runella_slithyformis_46_6	PH2015_03D_scaffold_309_9	Oxygen	cytoQu oxidase_bo	cyoE	TIGR01473	248.5
PH2015_03D_Runella_slithyformis_46_6	PH2015_03D_scaffold_1228_4	Sulfur	Sulfate reduction	cysN	TIGR02034	546.8
PH2015_12U_Bacteroidetes_41_10	PH2015_12U_scaffold_333_11	Sulfur	Sulfur oxidation	sulfur_dioxygenase_sdo_alignment	sulfur_dioxygenase_sdo_alignment	122.2
PH2015_12U_Bacteroidetes_41_10	PH2015_12U_scaffold_196_9	Oxygen	cytoC oxidase_cbb3	ccoO	TIGR00781	265.7
PH2015_12U_Bacteroidetes_41_10	PH2015_12U_scaffold_196_7	Oxygen	cytoC oxidase_cbb3	ccoP	TIGR00782	99.2
PH2015_12U_Bacteroidetes_41_10	PH2015_12U_scaffold_104_24	Sulfur	Sulfur oxidation	sulfur_dioxygenase_sdo_alignment	sulfur_dioxygenase_sdo_alignment	132.9
PH2015_12U_Bacteroidetes_41_10	PH2015_12U_scaffold_96_3	Oxygen	cytoQu oxidase_bo	cyoE	TIGR01473	240.2
PH2015_12U_Bacteroidetes_41_10	PH2015_12U_scaffold_196_9	Oxygen	cytoC oxidase_cbb3	ccoN	TIGR00780	664
PH2015_12U_Oscillatoriales_45_315	PH2015_12U_scaffold_6_78	Urea	Urease	ureA	TIGR00193	177.5
PH2015_12U_Oscillatoriales_45_315	PH2015_12U_scaffold_126_27	Nitrogen	Nitrite reduction	nirB	TIGR02374	1098.5
PH2015_12U_Oscillatoriales_45_315	PH2015_12U_scaffold_6_75	Urea	Urease	ureC	TIGR01792	968.8
PH2015_12U_Oscillatoriales_45_315	PH2015_12U_scaffold_35_42	Sulfur	Sulfate reduction	sat	TIGR00339	441
PH2015_12U_Oscillatoriales_45_315	PH2015_12U_scaffold_14_44	Oxygen	cytoC oxidase_caa3	coxA	TIGR02891	701.4
PH2015_12U_Oscillatoriales_45_315	PH2015_12U_scaffold_41_14	C1 compounds	Formaldehyde oxidation	sgdh	TIGR02818	631.6
PH2015_12U_Oscillatoriales_45_315	PH2015_12U_scaffold_8_38	Oxygen	cytoQu oxidase_bd	cydA	PF01654_seed	496.8
PH2015_12U_Oscillatoriales_45_315	PH2015_12U_scaffold_41_15	C1 compounds	Formaldehyde oxidation	sfh	TIGR02821	449.7
PH2015_12U_Oscillatoriales_45_315	PH2015_12U_scaffold_14_45	Oxygen	cytoC oxidase_caa3	coxB	TIGR02866	160.7
PH2015_12U_Oscillatoriales_45_315	PH2015_12U_scaffold_8_37	Oxygen	cytoQu oxidase_bd	cydB	TIGR00203	149.5
PH2015_12U_Oscillatoriales_45_315	PH2015_12U_scaffold_115_16	Halogenated compounds	Halogenated compounds breakdown	hdh	TIGR01428	142.5
PH2015_12U_Oscillatoriales_45_315	PH2015_12U_scaffold_26_45	Carbon fixation	Carbon fixation	rubisco_form_I_alignment	rubisco_form_I_alignment	912.1
PH2015_12U_Oscillatoriales_45_315	PH2015_12U_scaffold_51_8	NA	arsenate_reduction	ars_glutaredoxin	TIGR02689	240.3
PH2015_12U_Oscillatoriales_45_315	PH2015_12U_scaffold_6_77	Urea	Urease	ureB	TIGR00192	155.2
PH2015_12U_Oscillatoriales_45_315	PH2015_12U_scaffold_163_20	Halogenated compounds	Halogenated compounds breakdown	hdh	TIGR01428	73.8
PH2015_12U_Oscillatoriales_45_315	PH2015_12U_scaffold_126_26	Nitrogen	Nitrite reduction	nirD	TIGR02378	120.9
PH2015_12U_Oscillatoriales_45_315	PH2015_12U_scaffold_40_18	Sulfur	Sulfate reduction	cysC	TIGR00455	242.8
PH2015_12U_Oscillatoriales_45_315	PH2015_12U_scaffold_304_20	Oxygen	cytoQu oxidase_bo	cyoE	TIGR01473	353.6
PH2015_01U_Oscillatoriales_44_212	PH2015_01U_scaffold_85_7	C1 compounds	Formaldehyde oxidation	sgdh	TIGR02818	621
PH2015_01U_Oscillatoriales_44_212	PH2015_01U_scaffold_105_37	Carbon fixation	Carbon fixation	rubisco_form_I_alignment	rubisco_form_I_alignment	865
PH2015_01U_Oscillatoriales_44_212	PH2015_01U_scaffold_601_10	Sulfur	Sulfur oxidation	sulfur_dioxygenase_sdo_alignment	sulfur_dioxygenase_sdo_alignment	347.7
PH2015_01U_Oscillatoriales_44_212	PH2015_01U_scaffold_85_8	C1 compounds	Formaldehyde oxidation	sfh	TIGR02821	457.7
PH2015_01U_Oscillatoriales_44_212	PH2015_01U_scaffold_48_13	Oxygen	cytoC oxidase_cbb3	ccoN	TIGR00780	266.9
PH2015_01U_Oscillatoriales_44_212	PH2015_01U_scaffold_137_8	Urea	Urease	ureC	TIGR01792	980.6
PH2015_01U_Oscillatoriales_44_212	PH2015_01U_scaffold_69_70	Oxygen	cytoQu oxidase_bd	cydA	PF01654_seed	498.4
PH2015_01U_Oscillatoriales_44_212	PH2015_01U_scaffold_85_26	Oxygen	cytoQu oxidase_bo	cyoE	TIGR01473	350.3
PH2015_01U_Oscillatoriales_44_212	PH2015_01U_scaffold_539_10	Nitrogen	Nitrite reduction	nirD	TIGR02378	120.4
PH2015_01U_Oscillatoriales_44_212	PH2015_01U_scaffold_48_12	Oxygen	cytoC oxidase_cbb3	ccoO	TIGR00781	95.3
PH2015_01U_Oscillatoriales_44_212	PH2015_01U_scaffold_69_71	Oxygen	cytoQu oxidase_bd	cydB	TIGR00203	151.2
PH2015_01U_Oscillatoriales_44_212	PH2015_01U_scaffold_539_11	Nitrogen	Nitrite reduction	nirB	TIGR02374	684
PH2015_01U_Oscillatoriales_44_212	PH2015_01U_scaffold_34_40	Sulfur	Sulfate reduction	cysC	TIGR00455	240.9
PH2015_01U_Oscillatoriales_44_212	PH2015_01U_scaffold_137_10	Urea	Urease	ureA	TIGR00193	175.9
PH2015_01U_Oscillatoriales_44_212	PH2015_01U_scaffold_137_9	Urea	Urease	ureB	TIGR00192	158.5
PH2015_01U_Oscillatoriales_44_212	PH2015_01U_scaffold_315_1	Sulfur	Sulfate reduction	sat	TIGR00339	434.9
PH2015_01U_Oscillatoriales_44_212	PH2015_01U_scaffold_339_12	Halogenated compounds	Halogenated compounds breakdown	hdh	TIGR01428	74.1
PH2015_01U_Oscillatoriales_44_212	PH2015_01U_scaffold_85_20	Oxygen	cytoC oxidase_caa3	coxA	TIGR02891	699.9
PH2015_01U_Oscillatoriales_44_212	PH2015_01U_scaffold_31_57	NA	arsenate_reduction	ars_glutaredoxin	TIGR02689	199.7
PH2015_01U_Oscillatoriales_44_212	PH2015_01U_scaffold_85_21	Oxygen	cytoC oxidase_caa3	coxB	TIGR02866	170.7
PH2015_01U_Oscillatoriales_45_14	PH2015_01U_scaffold_216_2	Oxygen	cytoQu oxidase_bd	cydA	PF01654_seed	496.8
PH2015_01U_Oscillatoriales_45_14	PH2015_01U_scaffold_470_3	C1 compounds	Formaldehyde oxidation	sfh	TIGR02821	449.7
PH2015_01U_Oscillatoriales_45_14	PH2015_01U_scaffold_400_3	Nitrogen	Nitrite reduction	nirB	TIGR02374	1090.6
PH2015_01U_Oscillatoriales_45_14	PH2015_01U_scaffold_216_1	Oxygen	cytoQu oxidase_bd	cydB	TIGR00203	149.5
PH2015_01U_Oscillatoriales_45_14	PH2015_01U_scaffold_9_8	Halogenated compounds	Halogenated compounds breakdown	hdh	TIGR01428	73.8
PH2015_01U_Oscillatoriales_45_14	PH2015_01U_scaffold_470_4	C1 compounds	Formaldehyde oxidation	sgdh	TIGR02818	633.3
PH2015_01U_Oscillatoriales_45_14	PH2015_01U_scaffold_129_18	NA	arsenate_reduction	ars_glutaredoxin	TIGR02689	204
PH2015_01U_Oscillatoriales_45_14	PH2015_01U_scaffold_400_2	Nitrogen	Nitrite reduction	nirD	TIGR02378	120.9
PH2015_01U_Oscillatoriales_45_14	PH2015_01U_scaffold_271_11	Urea	Urease	ureB	TIGR00192	155.2
PH2015_01U_Oscillatoriales_45_14	PH2015_01U_scaffold_60_6	Oxygen	cytoC oxidase_caa3	coxB	TIGR02866	160.7
PH2015_01U_Oscillatoriales_45_14	PH2015_01U_scaffold_186_8	Halogenated compounds	Halogenated compounds breakdown	hdh	TIGR01428	142.5
PH2015_01U_Oscillatoriales_45_14	PH2015_01U_scaffold_60_5	Oxygen	cytoC oxidase_caa3	coxA	TIGR02891	701.4
PH2015_01U_Oscillatoriales_45_14	PH2015_01U_scaffold_271_13	Urea	Urease	ureC	TIGR01792	968.7
PH2015_01U_Oscillatoriales_45_14	PH2015_01U_scaffold_271_10	Urea	Urease	ureA	TIGR00193	177.5
PH2015_01U_Oscillatoriales_45_14	PH2015_01U_scaffold_58_7	Sulfur	Sulfate reduction	cysC	TIGR00455	243
PH2015_01U_Oscillatoriales_45_14	PH2015_01U_scaffold_175_19	Oxygen	cytoQu oxidase_bo	cyoE	TIGR01473	354
PH2015_01U_Oscillatoriales_45_14	PH2015_01U_scaffold_12_24	Sulfur	Sulfate reduction	sat	TIGR00339	441
PH2015_09S_Bacteroidetes_30_10	PH2015_09S_scaffold_209_11	Oxygen	cytoQu oxidase_bo	cyoE	TIGR01473	255.3
PH2015_09S_Flavobacteriia_32_9	PH2015_09S_scaffold_110_14	Oxygen	cytoQu oxidase_bo	cyoE	TIGR01473	265.7
PH2015_09S_Flavobacteriia_32_9	PH2015_09S_scaffold_55_14	Sulfur	Sulfate reduction	asrC	TIGR00014	101
PH2015_09S_Flavobacteriia_32_9	PH2015_09S_scaffold_287_6	Oxygen	cytoC oxidase_cbb3	ccoN	TIGR00780	660.1
PH2015_09S_Flavobacteriia_32_9	PH2015_09S_scaffold_287_6	Oxygen	cytoC oxidase_cbb3	ccoO	TIGR00781	255.5
PH2015_09S_Flavobacteriia_32_9	PH2015_09S_scaffold_287_8	Oxygen	cytoC oxidase_cbb3	ccoP	TIGR00782	108.7
PH2015_09S_Oscillatoriales_45_247	PH2015_09S_scaffold_215_12	Oxygen	cytoQu oxidase_bo	cyoE	TIGR01473	354
PH2015_09S_Oscillatoriales_45_247	PH2015_09S_scaffold_1_221	Oxygen	cytoC oxidase_caa3	coxB	TIGR02866	160.7
PH2015_09S_Oscillatoriales_45_247	PH2015_09S_scaffold_11_58	Oxygen	cytoQu oxidase_bd	cydA	PF01654_seed	496.8
PH2015_09S_Oscillatoriales_45_247	PH2015_09S_scaffold_11_57	Oxygen	cytoQu oxidase_bd	cydB	TIGR00203	149.5
PH2015_09S_Oscillatoriales_45_247	PH2015_09S_scaffold_95_8	NA	arsenate_reduction	ars_glutaredoxin	TIGR02689	241.4
PH2015_09S_Oscillatoriales_45_247	PH2015_09S_scaffold_67_27	Sulfur	Sulfate reduction	sat	TIGR00339	437.7
PH2015_09S_Oscillatoriales_45_247	PH2015_09S_scaffold_391_9	Nitrogen	Nitrite reduction	nirB	TIGR02374	1092.5
PH2015_09S_Oscillatoriales_45_247	PH2015_09S_scaffold_66_38	Carbon fixation	Carbon fixation	rubisco_form_I_alignment	rubisco_form_I_alignment	912.1
PH2015_09S_Oscillatoriales_45_247	PH2015_09S_scaffold_50_19	Urea	Urease	ureA	TIGR00193	177.5
PH2015_09S_Oscillatoriales_45_247	PH2015_09S_scaffold_90_99	C1 compounds	Formaldehyde oxidation	sgdh	TIGR02818	633.3
PH2015_09S_Oscillatoriales_45_247	PH2015_09S_scaffold_90_98	C1 compounds	Formaldehyde oxidation	sfh	TIGR02821	449.7
PH2015_09S_Oscillatoriales_45_247	PH2015_09S_scaffold_50_20	Urea	Urease	ureB	TIGR00192	155.2
PH2015_09S_Oscillatoriales_45_247	PH2015_09S_scaffold_295_10	Halogenated compounds	Halogenated compounds breakdown	hdh	TIGR01428	73.8
PH2015_09S_Oscillatoriales_45_247	PH2015_09S_scaffold_391_8	Nitrogen	Nitrite reduction	nirD	TIGR02378	120.9
PH2015_09S_Oscillatoriales_45_247	PH2015_09S_scaffold_158_32	Halogenated compounds	Halogenated compounds breakdown	hdh	TIGR01428	142.5
PH2015_09S_Oscillatoriales_45_247	PH2015_09S_scaffold_1_220	Oxygen	cytoC oxidase_caa3	coxA	TIGR02891	701.4
PH2015_09S_Oscillatoriales_45_247	PH2015_09S_scaffold_75_89	Sulfur	Sulfate reduction	cysC	TIGR00455	246.1
PH2015_09S_Oscillatoriales_45_247	PH2015_09S_scaffold_50_22	Urea	Urease	ureC	TIGR01792	968.8
PH2015_10S_Bacteroidetes_40_6	PH2015_10S_scaffold_5808_1	Oxygen	cytoC oxidase_cbb3	ccoO	TIGR00781	249.2
PH2015_10S_Bacteroidetes_40_6	PH2015_10S_scaffold_485_6	Sulfur	Sulfur oxidation	sulfur_dioxygenase_sdo_alignment	sulfur_dioxygenase_sdo_alignment	132.3
PH2015_10S_Bacteroidetes_40_6	PH2015_10S_scaffold_2045_2	Oxygen	cytoC oxidase_cbb3	ccoO	TIGR00781	263.8
PH2015_10S_Bacteroidetes_40_6	PH2015_10S_scaffold_7104_1	Oxygen	cytoQu oxidase_bo	cyoE	TIGR01473	180.1
PH2015_10S_Bacteroidetes_40_6	PH2015_10S_scaffold_397_8	Sulfur	Sulfur oxidation	sulfur_dioxygenase_sdo_alignment	sulfur_dioxygenase_sdo_alignment	132.5
PH2015_10S_Bacteroidetes_40_6	PH2015_10S_scaffold_3937_2	Oxygen	cytoC oxidase_cbb3	ccoP	TIGR00782	100.6
PH2015_10S_Bacteroidetes_40_6	PH2015_10S_scaffold_3241_1	Oxygen	cytoC oxidase_cbb3	ccoN	TIGR00780	665.4
PH2015_10S_Bacteroidetes_40_6	PH2015_10S_scaffold_2763_1	Oxygen	cytoQu oxidase_bo	cyoE	TIGR01473	170.5
PH2015_10S_Bacteroidetes_40_6	PH2015_10S_scaffold_2045_2	Oxygen	cytoC oxidase_cbb3	ccoN	TIGR00780	662.7
PH2015_10S_Nostocales_36_12	PH2015_10S_scaffold_164_16	C1 compounds	Formaldehyde oxidation	sgdh	TIGR02818	629.9
PH2015_10S_Nostocales_36_12	PH2015_10S_scaffold_0_80	NA	Ni_Fe_hydrogenase	Hydrogenase_Group_3d_alignment	Hydrogenase_Vignais_Group_3d_alignment	793
PH2015_10S_Nostocales_36_12	PH2015_10S_scaffold_467_7	NA	Ni_Fe_hydrogenase	Hydrogenase_Group_2a_alignment	Hydrogenase_Vignais_Group_2a_alignment	577.6
PH2015_10S_Nostocales_36_12	PH2015_10S_scaffold_17_22	Sulfur	Sulfate reduction	sat	TIGR00339	448.2
PH2015_10S_Nostocales_36_12	PH2015_10S_scaffold_164_18	C1 compounds	Formaldehyde oxidation	sfh	TIGR02821	459.9
PH2015_10S_Nostocales_36_12	PH2015_10S_scaffold_293_5	Urea	Urease	ureC	TIGR01792	996.8
PH2015_10S_Nostocales_36_12	PH2015_10S_scaffold_18_38	Oxygen	cytoQu oxidase_bo	cyoE	TIGR01473	356.5
PH2015_10S_Nostocales_36_12	PH2015_10S_scaffold_293_4	Urea	Urease	ureB	TIGR00192	162.9
PH2015_10S_Nostocales_36_12	PH2015_10S_scaffold_9_39	Nitrogen	N fixation	nifA_Mo	TIGR01282	804.9
PH2015_10S_Nostocales_36_12	PH2015_10S_scaffold_13_10	Oxygen	cytoQu oxidase_bd	cydA	PF01654_seed	485.2
PH2015_10S_Nostocales_36_12	PH2015_10S_scaffold_440_9	Oxygen	cytoC oxidase_caa3	coxA	TIGR02891	701.7
PH2015_10S_Nostocales_36_12	PH2015_10S_scaffold_13_11	Oxygen	cytoQu oxidase_bd	cydB	TIGR00203	134.8
PH2015_10S_Nostocales_36_12	PH2015_10S_scaffold_42_12	Carbon fixation	Carbon fixation	rubisco_form_I_alignment	rubisco_form_I_alignment	912.4
PH2015_10S_Nostocales_36_12	PH2015_10S_scaffold_40_13	Nitrogen	N fixation	nifH	TIGR01287	463.1
PH2015_10S_Nostocales_36_12	PH2015_10S_scaffold_159_4	Oxygen	cytoQu oxidase_bd	cydB	TIGR00203	151.6
PH2015_10S_Nostocales_36_12	PH2015_10S_scaffold_6_28	Oxygen	cytoC oxidase_caa3	coxA	TIGR02891	679.7
PH2015_10S_Nostocales_36_12	PH2015_10S_scaffold_340_3	NA	arsenate_reduction	ars_glutaredoxin	TIGR02689	227.5
PH2015_10S_Nostocales_36_12	PH2015_10S_scaffold_159_5	Oxygen	cytoQu oxidase_bd	cydA	PF01654_seed	489.6
PH2015_10S_Nostocales_36_12	PH2015_10S_scaffold_9_58	Nitrogen	N fixation	nifB_Mo	TIGR01286	498.2
PH2015_10S_Nostocales_36_12	PH2015_10S_scaffold_293_2	Urea	Urease	ureA	TIGR00193	183.8
PH2015_10S_Nostocales_36_12	PH2015_10S_scaffold_64_18	Sulfur	Sulfur oxidation	sulfur_dioxygenase_sdo_alignment	sulfur_dioxygenase_sdo_alignment	343
PH2015_10S_Nostocales_36_12	PH2015_10S_scaffold_142_1	Oxygen	cytoC oxidase_caa3	coxB	TIGR02866	169.8
PH2015_10S_Nostocales_36_12	PH2015_10S_scaffold_18_40	Oxygen	cytoC oxidase_caa3	coxB	TIGR02866	172.4
PH2015_10S_Nostocales_36_12	PH2015_10S_scaffold_18_41	Oxygen	cytoC oxidase_caa3	coxA	TIGR02891	713.9
PH2015_10S_Oscillatoriales_46_199	PH2015_10S_scaffold_1490_4	C1 compounds	Formaldehyde oxidation	sgdh	TIGR02818	633.3
PH2015_10S_Oscillatoriales_46_199	PH2015_10S_scaffold_703_6	Carbon fixation	Carbon fixation	rubisco_form_I_alignment	rubisco_form_I_alignment	912.1
PH2015_10S_Oscillatoriales_46_199	PH2015_10S_scaffold_1321_2	Sulfur	Sulfate reduction	cysC	TIGR00455	246.1
PH2015_10S_Oscillatoriales_46_199	PH2015_10S_scaffold_216_18	Halogenated compounds	Halogenated compounds breakdown	hdh	TIGR01428	73.8
PH2015_10S_Oscillatoriales_46_199	PH2015_10S_scaffold_892_17	Oxygen	cytoC oxidase_caa3	coxA	TIGR02891	701.4
PH2015_10S_Oscillatoriales_46_199	PH2015_10S_scaffold_1490_3	C1 compounds	Formaldehyde oxidation	sfh	TIGR02821	452.1
PH2015_10S_Oscillatoriales_46_199	PH2015_10S_scaffold_85_5	Oxygen	cytoQu oxidase_bd	cydA	PF01654_seed	496.8
PH2015_10S_Oscillatoriales_46_199	PH2015_10S_scaffold_148_19	Urea	Urease	ureB	TIGR00192	155.2
PH2015_10S_Oscillatoriales_46_199	PH2015_10S_scaffold_148_20	Urea	Urease	ureA	TIGR00193	177.5
PH2015_10S_Oscillatoriales_46_199	PH2015_10S_scaffold_148_17	Urea	Urease	ureC	TIGR01792	968.8
PH2015_10S_Oscillatoriales_46_199	PH2015_10S_scaffold_1340_2	Oxygen	cytoQu oxidase_bo	cyoE	TIGR01473	353.6
PH2015_10S_Oscillatoriales_46_199	PH2015_10S_scaffold_812_6	NA	arsenate_reduction	ars_glutaredoxin	TIGR02689	241.4
PH2015_10S_Oscillatoriales_46_199	PH2015_10S_scaffold_85_4	Oxygen	cytoQu oxidase_bd	cydB	TIGR00203	149.5
PH2015_10S_Oscillatoriales_46_199	PH2015_10S_scaffold_892_18	Oxygen	cytoC oxidase_caa3	coxB	TIGR02866	160.7
PH2015_10S_Oscillatoriales_46_199	PH2015_10S_scaffold_594_3	Halogenated compounds	Halogenated compounds breakdown	hdh	TIGR01428	142.5
PH2015_08U_Alphaproteobacteria_46_8	PH2015_08U_scaffold_386_15	Oxygen	cytoC oxidase_cbb3	ccoP	TIGR00782	244.7
PH2015_08U_Alphaproteobacteria_46_8	PH2015_08U_scaffold_339_13	Oxygen	cytoC oxidase_caa3	coxA	TIGR02891	713.8
PH2015_08U_Alphaproteobacteria_46_8	PH2015_08U_scaffold_386_17	Oxygen	cytoC oxidase_cbb3	ccoO	TIGR00781	347.8
PH2015_08U_Alphaproteobacteria_46_8	PH2015_08U_scaffold_386_18	Oxygen	cytoC oxidase_cbb3	ccoN	TIGR00780	738.6
PH2015_08U_Alphaproteobacteria_46_8	PH2015_08U_scaffold_339_14	Oxygen	cytoC oxidase_caa3	coxB	TIGR02866	201.9
PH2015_08U_Alphaproteobacteria_46_8	PH2015_08U_scaffold_339_12	Oxygen	cytoQu oxidase_bo	cyoE	TIGR01473	312.6
PH2015_08U_Bacteroidetes_38_6	PH2015_08U_scaffold_836_6	Oxygen	cytoC oxidase_cbb3	ccoN	TIGR00780	659.4
PH2015_08U_Bacteroidetes_38_6	PH2015_08U_scaffold_769_3	Oxygen	cytoQu oxidase_bo	cyoE	TIGR01473	257.3
PH2015_08U_Bacteroidetes_38_6	PH2015_08U_scaffold_836_6	Oxygen	cytoC oxidase_cbb3	ccoO	TIGR00781	239
PH2015_08U_Bacteroidetes_38_6	PH2015_08U_scaffold_836_4	Oxygen	cytoC oxidase_cbb3	ccoP	TIGR00782	94.5
PH2015_08U_Bacteroidetes_38_6	PH2015_08U_scaffold_478_7	Sulfur	Sulfur oxidation	sulfur_dioxygenase_sdo_alignment	sulfur_dioxygenase_sdo_alignment	139.1
PH2015_08U_Bacteroidetes_38_6	PH2015_08U_scaffold_388_18	Sulfur	Sulfate reduction	asrC	TIGR00014	83.5
PH2015_08U_Oscillatoriales_46_180	PH2015_08U_scaffold_327_34	Sulfur	Sulfate reduction	cysC	TIGR00455	245.9
PH2015_08U_Oscillatoriales_46_180	PH2015_08U_scaffold_19_12	C1 compounds	Formaldehyde oxidation	sgdh	TIGR02818	633.9
PH2015_08U_Oscillatoriales_46_180	PH2015_08U_scaffold_113_24	Oxygen	cytoQu oxidase_bd	cydA	PF01654_seed	492.6
PH2015_08U_Oscillatoriales_46_180	PH2015_08U_scaffold_37_26	Halogenated compounds	Halogenated compounds breakdown	hdh	TIGR01428	140.2
PH2015_08U_Oscillatoriales_46_180	PH2015_08U_scaffold_97_39	Urea	Urease	ureC	TIGR01792	978.7
PH2015_08U_Oscillatoriales_46_180	PH2015_08U_scaffold_68_45	Oxygen	cytoC oxidase_caa3	coxA	TIGR02891	702.5
PH2015_08U_Oscillatoriales_46_180	PH2015_08U_scaffold_68_23	Oxygen	cytoC oxidase_cbb3	ccoO	TIGR00781	95.1
PH2015_08U_Oscillatoriales_46_180	PH2015_08U_scaffold_97_42	Urea	Urease	ureA	TIGR00193	177.9
PH2015_08U_Oscillatoriales_46_180	PH2015_08U_scaffold_68_24	Oxygen	cytoC oxidase_cbb3	ccoN	TIGR00780	265.6
PH2015_08U_Oscillatoriales_46_180	PH2015_08U_scaffold_144_16	Sulfur	Sulfate reduction	sat	TIGR00339	436.8
PH2015_08U_Oscillatoriales_46_180	PH2015_08U_scaffold_255_5	Sulfur	Sulfate reduction	cysC	TIGR00455	246.1
PH2015_08U_Oscillatoriales_46_180	PH2015_08U_scaffold_1016_1	Nitrogen	Nitrite reduction	nirD	TIGR02378	118.6
PH2015_08U_Oscillatoriales_46_180	PH2015_08U_scaffold_287_1	Nitrogen	Nitrite reduction	nirB	TIGR02374	1103.8
PH2015_08U_Oscillatoriales_46_180	PH2015_08U_scaffold_415_5	Oxygen	cytoQu oxidase_bo	cyoE	TIGR01473	350.7
PH2015_08U_Oscillatoriales_46_180	PH2015_08U_scaffold_55_23	Carbon fixation	Carbon fixation	rubisco_form_I_alignment	rubisco_form_I_alignment	912.6
PH2015_08U_Oscillatoriales_46_180	PH2015_08U_scaffold_103_33	NA	arsenate_reduction	ars_glutaredoxin	TIGR02689	203.8
PH2015_08U_Oscillatoriales_46_180	PH2015_08U_scaffold_19_13	C1 compounds	Formaldehyde oxidation	sfh	TIGR02821	450.7
PH2015_08U_Oscillatoriales_46_180	PH2015_08U_scaffold_97_41	Urea	Urease	ureB	TIGR00192	154
PH2015_08U_Oscillatoriales_46_180	PH2015_08U_scaffold_113_25	Oxygen	cytoQu oxidase_bd	cydB	TIGR00203	152
PH2015_08U_Oscillatoriales_46_180	PH2015_08U_scaffold_68_44	Oxygen	cytoC oxidase_caa3	coxB	TIGR02866	169
PH2015_08U_Verucomicrobia_61_10	PH2015_08U_scaffold_3_17	Oxygen	cytoC oxidase_cbb3	ccoO	TIGR00781	84.3
PH2015_08U_Verucomicrobia_61_10	PH2015_08U_scaffold_5_59	C1 compounds	Formate oxidation	fdhA	TIGR01591	748.5
PH2015_08U_Verucomicrobia_61_10	PH2015_08U_scaffold_549_7	NA	arsenate_reduction	ars_thioredoxin	TIGR02691	144.2
PH2015_08U_Verucomicrobia_61_10	PH2015_08U_scaffold_212_17	Oxygen	cytoQu oxidase_bo	cyoE	TIGR01473	231.2
PH2015_08U_Verucomicrobia_61_10	PH2015_08U_scaffold_44_18	Urea	Urease	ureB	TIGR00192	146.1
PH2015_08U_Verucomicrobia_61_10	PH2015_08U_scaffold_44_17	Urea	Urease	ureC	TIGR01792	945.6
PH2015_08U_Verucomicrobia_61_10	PH2015_08U_scaffold_44_19	Urea	Urease	ureA	TIGR00193	169.6
PH2015_08U_Verucomicrobia_61_10	PH2015_08U_scaffold_183_9	Halogenated compounds	Chlorite reduction	cld	PF06778_seed	174.4
PH2015_07U_Oscillatoriales_46_236	PH2015_07U_scaffold_124_7	Nitrogen	Nitrite reduction	nirB	TIGR02374	1103.8
PH2015_07U_Oscillatoriales_46_236	PH2015_07U_scaffold_110_5	Sulfur	Sulfate reduction	cysC	TIGR00455	246.1
PH2015_07U_Oscillatoriales_46_236	PH2015_07U_scaffold_45_96	C1 compounds	Formaldehyde oxidation	sfh	TIGR02821	450.7
PH2015_07U_Oscillatoriales_46_236	PH2015_07U_scaffold_43_122	Oxygen	cytoC oxidase_cbb3	ccoO	TIGR00781	95.1
PH2015_07U_Oscillatoriales_46_236	PH2015_07U_scaffold_56_11	NA	arsenate_reduction	ars_glutaredoxin	TIGR02689	203.8
PH2015_07U_Oscillatoriales_46_236	PH2015_07U_scaffold_60_24	Oxygen	cytoQu oxidase_bd	cydA	PF01654_seed	492.6
PH2015_07U_Oscillatoriales_46_236	PH2015_07U_scaffold_119_5	Oxygen	cytoQu oxidase_bo	cyoE	TIGR01473	350.7
PH2015_07U_Oscillatoriales_46_236	PH2015_07U_scaffold_71_16	Sulfur	Sulfate reduction	sat	TIGR00339	436.8
PH2015_07U_Oscillatoriales_46_236	PH2015_07U_scaffold_52_46	Urea	Urease	ureB	TIGR00192	154
PH2015_07U_Oscillatoriales_46_236	PH2015_07U_scaffold_15_22	Halogenated compounds	Halogenated compounds breakdown	hdh	TIGR01428	140.2
PH2015_07U_Oscillatoriales_46_236	PH2015_07U_scaffold_45_97	C1 compounds	Formaldehyde oxidation	sgdh	TIGR02818	633.9
PH2015_07U_Oscillatoriales_46_236	PH2015_07U_scaffold_52_45	Urea	Urease	ureA	TIGR00193	177.9
PH2015_07U_Oscillatoriales_46_236	PH2015_07U_scaffold_132_33	Sulfur	Sulfate reduction	cysC	TIGR00455	245.9
PH2015_07U_Oscillatoriales_46_236	PH2015_07U_scaffold_43_101	Oxygen	cytoC oxidase_caa3	coxB	TIGR02866	169
PH2015_07U_Oscillatoriales_46_236	PH2015_07U_scaffold_124_5	Nitrogen	Nitrite reduction	nirD	TIGR02378	118.6
PH2015_07U_Oscillatoriales_46_236	PH2015_07U_scaffold_6_22	Carbon fixation	Carbon fixation	rubisco_form_I_alignment	rubisco_form_I_alignment	912.6
PH2015_07U_Oscillatoriales_46_236	PH2015_07U_scaffold_43_121	Oxygen	cytoC oxidase_cbb3	ccoN	TIGR00780	265.6
PH2015_07U_Oscillatoriales_46_236	PH2015_07U_scaffold_52_48	Urea	Urease	ureC	TIGR01792	978.7
PH2015_07U_Oscillatoriales_46_236	PH2015_07U_scaffold_60_25	Oxygen	cytoQu oxidase_bd	cydB	TIGR00203	152
PH2015_07U_Oscillatoriales_46_236	PH2015_07U_scaffold_43_100	Oxygen	cytoC oxidase_caa3	coxA	TIGR02891	702.5
PH2015_14S_Alphaproteobacteria_64_13	PH2015_14S_scaffold_51_42	Nitrogen	N fixation	nifA_Mo	TIGR01282	863.9
PH2015_14S_Alphaproteobacteria_64_13	PH2015_14S_scaffold_20_22	Urea	Urease	ureB	TIGR00192	135.2
PH2015_14S_Alphaproteobacteria_64_13	PH2015_14S_scaffold_1402_2	Nitrogen	Nitrite reduction	nirD	TIGR02378	91.3
PH2015_14S_Alphaproteobacteria_64_13	PH2015_14S_scaffold_3_98	Oxygen	cytoQu oxidase_bd	cydA	PF01654_seed	491.5
PH2015_14S_Alphaproteobacteria_64_13	PH2015_14S_scaffold_140_16	Oxygen	cytoC oxidase_caa3	coxB	TIGR02866	204.5
PH2015_14S_Alphaproteobacteria_64_13	PH2015_14S_scaffold_20_21	Urea	Urease	ureA	TIGR00193	159.1
PH2015_14S_Alphaproteobacteria_64_13	PH2015_14S_scaffold_10_76	Nitriles	Nitrile hydratase	nthA	TIGR01323	301.6
PH2015_14S_Alphaproteobacteria_64_13	PH2015_14S_scaffold_3_99	Oxygen	cytoQu oxidase_bd	cydB	TIGR00203	111.4
PH2015_14S_Alphaproteobacteria_64_13	PH2015_14S_scaffold_1402_3	Nitrogen	Nitrite reduction	nirB	TIGR02374	920.5
PH2015_14S_Alphaproteobacteria_64_13	PH2015_14S_scaffold_16_141	Sulfur	Sulfate reduction	cysC	TIGR00455	238.4
PH2015_14S_Alphaproteobacteria_64_13	PH2015_14S_scaffold_140_14	Oxygen	cytoQu oxidase_bo	cyoE	TIGR01473	322.6
PH2015_14S_Alphaproteobacteria_64_13	PH2015_14S_scaffold_5_75	Carbon monoxide	CO oxidation	carbon_monoxide_dehydrogenase_coxS_alignment	coxS_alignment	238.4
PH2015_14S_Alphaproteobacteria_64_13	PH2015_14S_scaffold_25_51	NA	Ni_Fe_hydrogenase	Hydrogenase_Group_1_alignment	Hydrogenase_Vignais_Group_1_alignment	818.6
PH2015_14S_Alphaproteobacteria_64_13	PH2015_14S_scaffold_51_41	Nitrogen	N fixation	nifB_Mo	TIGR01286	853.6
PH2015_14S_Alphaproteobacteria_64_13	PH2015_14S_scaffold_651_12	Oxygen	cytoC oxidase_cbb3	ccoO	TIGR00781	342.4
PH2015_14S_Alphaproteobacteria_64_13	PH2015_14S_scaffold_43_6	Sulfur	Sulfate reduction	asrC	TIGR00014	117.7
PH2015_14S_Alphaproteobacteria_64_13	PH2015_14S_scaffold_1_199	C1 compounds	Formate oxidation	fdhC	TIGR01583	177.4
PH2015_14S_Alphaproteobacteria_64_13	PH2015_14S_scaffold_1_153	Halogenated compounds	Halogenated compounds breakdown	hdh	TIGR01428	155.1
PH2015_14S_Alphaproteobacteria_64_13	PH2015_14S_scaffold_51_43	Nitrogen	N fixation	nifH	TIGR01287	452
PH2015_14S_Alphaproteobacteria_64_13	PH2015_14S_scaffold_13_9	Sulfur	Sulfur oxidation	sulfur_dioxygenase_sdo_alignment	sulfur_dioxygenase_sdo_alignment	297
PH2015_14S_Alphaproteobacteria_64_13	PH2015_14S_scaffold_4_50	Sulfur	Sulfide oxidation	fccB	fcc_interpro	533.8
PH2015_14S_Alphaproteobacteria_64_13	PH2015_14S_scaffold_0_70	Oxygen	cytoC oxidase_caa3	coxL	TIGR02416	559.9
PH2015_14S_Alphaproteobacteria_64_13	PH2015_14S_scaffold_5_74	Oxygen	cytoC oxidase_caa3	coxL	TIGR02416	688.2
PH2015_14S_Alphaproteobacteria_64_13	PH2015_14S_scaffold_140_15	Oxygen	cytoC oxidase_caa3	coxA	TIGR02891	714
PH2015_14S_Alphaproteobacteria_64_13	PH2015_14S_scaffold_10_75	Nitriles	Nitrile hydratase	nthB	TIGR03888	247.8
PH2015_14S_Alphaproteobacteria_64_13	PH2015_14S_scaffold_651_13	Oxygen	cytoC oxidase_cbb3	ccoN	TIGR00780	708
PH2015_14S_Alphaproteobacteria_64_13	PH2015_14S_scaffold_20_23	Urea	Urease	ureC	TIGR01792	971.1
PH2015_14S_Alphaproteobacteria_64_13	PH2015_14S_scaffold_651_10	Oxygen	cytoC oxidase_cbb3	ccoP	TIGR00782	328.7
PH2015_14S_Bacteroidetes_48_7	PH2015_14S_scaffold_1895_2	Sulfur	Sulfur oxidation	sulfur_dioxygenase_sdo_alignment	sulfur_dioxygenase_sdo_alignment	135.4
PH2015_14S_Bacteroidetes_48_7	PH2015_14S_scaffold_297_16	Oxygen	cytoC oxidase_cbb3	ccoN	TIGR00780	238.9
PH2015_14S_Bacteroidetes_48_7	PH2015_14S_scaffold_3081_3	Oxygen	cytoC oxidase_cbb3	ccoN	TIGR00780	406.6
PH2015_14S_Bacteroidetes_48_7	PH2015_14S_scaffold_297_14	Oxygen	cytoC oxidase_cbb3	ccoP	TIGR00782	102.2
PH2015_14S_Bacteroidetes_48_7	PH2015_14S_scaffold_297_16	Oxygen	cytoC oxidase_cbb3	ccoO	TIGR00781	259.7
PH2015_14S_Bacteroidetes_48_7	PH2015_14S_scaffold_532_8	Sulfur	Sulfate reduction	cysN	TIGR02034	536.6
PH2015_14S_Bacteroidetes_48_7	PH2015_14S_scaffold_860_6	NA	Ni_Fe_hydrogenase	Hydrogenase_Group_2a_alignment	Hydrogenase_Vignais_Group_2a_alignment	732.8
PH2015_14S_Bacteroidetes_48_7	PH2015_14S_scaffold_306_9	Oxygen	cytoQu oxidase_bo	cyoE	TIGR01473	238.9
PH2015_14S_cyanobacterium_endosymbiont_Epithemia_turgida_34_6	PH2015_14S_scaffold_986_3	Nitrogen	N fixation	nifH	TIGR01287	451.1
PH2015_14S_cyanobacterium_endosymbiont_Epithemia_turgida_34_6	PH2015_14S_scaffold_145_11	Sulfur	Sulfur oxidation	sulfur_dioxygenase_sdo_alignment	sulfur_dioxygenase_sdo_alignment	338
PH2015_14S_cyanobacterium_endosymbiont_Epithemia_turgida_34_6	PH2015_14S_scaffold_955_2	Sulfur	Sulfate reduction	sat	TIGR00339	255.6
PH2015_14S_cyanobacterium_endosymbiont_Epithemia_turgida_34_6	PH2015_14S_scaffold_1980_2	Oxygen	cytoC oxidase_caa3	coxA	TIGR02891	713.9
PH2015_14S_cyanobacterium_endosymbiont_Epithemia_turgida_34_6	PH2015_14S_scaffold_986_1	Nitrogen	N fixation	nifB_Mo	TIGR01286	916.1
PH2015_14S_cyanobacterium_endosymbiont_Epithemia_turgida_34_6	PH2015_14S_scaffold_2103_2	Oxygen	cytoQu oxidase_bo	cyoE	TIGR01473	343.4
PH2015_14S_cyanobacterium_endosymbiont_Epithemia_turgida_34_6	PH2015_14S_scaffold_986_2	Nitrogen	N fixation	nifA_Mo	TIGR01282	878.9
PH2015_14S_cyanobacterium_endosymbiont_Epithemia_turgida_34_6	PH2015_14S_scaffold_1980_1	Oxygen	cytoC oxidase_caa3	coxB	TIGR02866	161.3
PH2015_14S_cyanobacterium_endosymbiont_Epithemia_turgida_34_6	PH2015_14S_scaffold_881_8	Sulfur	Sulfate reduction	cysC	TIGR00455	202.4
PH2015_14S_cyanobacterium_endosymbiont_Epithemia_turgida_34_6	PH2015_14S_scaffold_4377_1	NA	Ni_Fe_hydrogenase	Hydrogenase_Group_2a_alignment	Hydrogenase_Vignais_Group_2a_alignment	489.2
PH2015_14S_Oscillatoriales_45_132	PH2015_14S_scaffold_1266_8	Nitrogen	Nitrite reduction	nirB	TIGR02374	700.5
PH2015_14S_Oscillatoriales_45_132	PH2015_14S_scaffold_555_17	Oxygen	cytoQu oxidase_bd	cydA	PF01654_seed	497.1
PH2015_14S_Oscillatoriales_45_132	PH2015_14S_scaffold_2709_4	Urea	Urease	ureB	TIGR00192	156.8
PH2015_14S_Oscillatoriales_45_132	PH2015_14S_scaffold_78_14	Sulfur	Sulfate reduction	sat	TIGR00339	442.2
PH2015_14S_Oscillatoriales_45_132	PH2015_14S_scaffold_1274_5	Urea	Urease	ureC	TIGR01792	519.7
PH2015_14S_Oscillatoriales_45_132	PH2015_14S_scaffold_367_33	Oxygen	cytoQu oxidase_bo	cyoE	TIGR01473	348.9
PH2015_14S_Oscillatoriales_45_132	PH2015_14S_scaffold_2709_5	Urea	Urease	ureA	TIGR00193	177.3
PH2015_14S_Oscillatoriales_45_132	PH2015_14S_scaffold_636_9	NA	arsenate_reduction	ars_glutaredoxin	TIGR02689	204.6
PH2015_14S_Oscillatoriales_45_132	PH2015_14S_scaffold_555_18	Oxygen	cytoQu oxidase_bd	cydB	TIGR00203	150.2
PH2015_14S_Oscillatoriales_45_132	PH2015_14S_scaffold_1147_4	Oxygen	cytoC oxidase_caa3	coxB	TIGR02866	171.9
PH2015_14S_Oscillatoriales_45_132	PH2015_14S_scaffold_1147_3	Oxygen	cytoC oxidase_caa3	coxA	TIGR02891	697
PH2015_14S_Oscillatoriales_45_132	PH2015_14S_scaffold_2709_1	Urea	Urease	ureC	TIGR01792	502.5
PH2015_14S_Oscillatoriales_45_132	PH2015_14S_scaffold_156_10	Sulfur	Sulfate reduction	cysC	TIGR00455	242
PH2015_14S_Oscillatoriales_45_132	PH2015_14S_scaffold_900_11	Carbon fixation	Carbon fixation	rubisco_form_I_alignment	rubisco_form_I_alignment	913.2
PH2015_14S_Oscillatoriales_45_132	PH2015_14S_scaffold_133_15	Sulfur	Sulfur oxidation	sulfur_dioxygenase_sdo_alignment	sulfur_dioxygenase_sdo_alignment	349.8
PH2015_14S_Oscillatoriales_45_132	PH2015_14S_scaffold_1266_7	Nitrogen	Nitrite reduction	nirD	TIGR02378	123.9
PH2015_14S_Oscillatoriales_56_116	PH2015_14S_scaffold_23_18	Oxygen	cytoC oxidase_caa3	coxB	TIGR02866	172.4
PH2015_14S_Oscillatoriales_56_116	PH2015_14S_scaffold_88_6	Urea	Urease	ureA	TIGR00193	179.2
PH2015_14S_Oscillatoriales_56_116	PH2015_14S_scaffold_598_1	Urea	Urease	ureC	TIGR01792	396.3
PH2015_14S_Oscillatoriales_56_116	PH2015_14S_scaffold_217_10	Carbon fixation	Carbon fixation	rubisco_form_I_alignment	rubisco_form_I_alignment	911.4
PH2015_14S_Oscillatoriales_56_116	PH2015_14S_scaffold_23_19	Oxygen	cytoC oxidase_caa3	coxA	TIGR02891	720.9
PH2015_14S_Oscillatoriales_56_116	PH2015_14S_scaffold_18_4	Sulfur	Sulfate reduction	sat	TIGR00339	426
PH2015_14S_Oscillatoriales_56_116	PH2015_14S_scaffold_23_15	Oxygen	cytoQu oxidase_bo	cyoE	TIGR01473	346
PH2015_14S_Oscillatoriales_56_116	PH2015_14S_scaffold_598_2	Urea	Urease	ureC	TIGR01792	334.5
PH2015_14S_Oscillatoriales_56_116	PH2015_14S_scaffold_110_15	NA	arsenate_reduction	ars_glutaredoxin	TIGR02689	220.7
PH2015_14S_Oscillatoriales_56_116	PH2015_14S_scaffold_88_5	Urea	Urease	ureB	TIGR00192	155
PH2015_14S_Oscillatoriales_56_116	PH2015_14S_scaffold_31_39	Sulfur	Sulfate reduction	cysC	TIGR00455	243.2
PH2015_14S_Sphingomonadales_65_9	PH2015_14S_scaffold_2636_1	Oxygen	cytoC oxidase_cbb3	ccoN	TIGR00780	471.5
PH2015_14S_Sphingomonadales_65_9	PH2015_14S_scaffold_1033_3	Halogenated compounds	Halogenated compounds breakdown	hdh	TIGR01428	151.7
PH2015_14S_Sphingomonadales_65_9	PH2015_14S_scaffold_579_6	Sulfur	Sulfur oxidation	sulfur_dioxygenase_sdo_alignment	sulfur_dioxygenase_sdo_alignment	287.4
PH2015_14S_Sphingomonadales_65_9	PH2015_14S_scaffold_16601_2	Oxygen	cytoC oxidase_cbb3	ccoO	TIGR00781	290.5
PH2015_14S_Sphingomonadales_65_9	PH2015_14S_scaffold_10294_2	Sulfur	Sulfate reduction	cysN	TIGR02034	424.9
PH2015_14S_Sphingomonadales_65_9	PH2015_14S_scaffold_2914_3	Sulfur	Sulfate reduction	asrC	TIGR00014	106.1
PH2015_14S_Sphingomonadales_65_9	PH2015_14S_scaffold_2658_2	Oxygen	cytoQu oxidase_bd	cydB	TIGR00203	158
PH2015_14S_Sphingomonadales_65_9	PH2015_14S_scaffold_6702_3	Oxygen	cytoC oxidase_cbb3	ccoP	TIGR00782	94.5
PH2015_14S_Sphingomonadales_65_9	PH2015_14S_scaffold_3540_4	Oxygen	cytoQu oxidase_bo	cyoE	TIGR01473	310.1
PH2015_14S_Sphingomonadales_65_9	PH2015_14S_scaffold_467_10	Methane	Methanol oxidation	methanol_dehydrogenase_pqq_xoxF_mxaF_alignment	pqq_xoxF_mxaF_alignment	456.9
PH2015_14S_Sphingomonadales_65_9	PH2015_14S_scaffold_2781_4	Oxygen	cytoC oxidase_caa3	coxB	TIGR02866	186.7
PH2015_14S_Sphingomonadales_65_9	PH2015_14S_scaffold_7106_1	Oxygen	cytoQu oxidase_bd	cydA	PF01654_seed	358.6
PH2015_14S_Sphingomonadales_65_9	PH2015_14S_scaffold_16601_1	Oxygen	cytoC oxidase_cbb3	ccoN	TIGR00780	345.3
PH2015_14S_Sphingomonadales_65_9	PH2015_14S_scaffold_2658_1	Oxygen	cytoQu oxidase_bd	cydA	PF01654_seed	240.2
PH2015_14S_Sphingomonadales_65_9	PH2015_14S_scaffold_10294_2	Sulfur	Sulfate reduction	cysC	TIGR00455	257.6
PH2015_13U_Bacteroidetes_35_20	PH2015_13U_scaffold_46_7	Sulfur	Sulfate reduction	cysN	TIGR02034	530.5
PH2015_13U_Bacteroidetes_35_20	PH2015_13U_scaffold_4752_3	Oxygen	cytoQu oxidase_bo	cyoE	TIGR01473	278.4
PH2015_13U_Bacteroidetes_35_20	PH2015_13U_scaffold_2185_3	Sulfur	Sulfur oxidation	sulfur_dioxygenase_sdo_alignment	sulfur_dioxygenase_sdo_alignment	120.9
PH2015_13U_Bacteroidetes_35_20	PH2015_13U_scaffold_288_1	Oxygen	cytoC oxidase_cbb3	ccoN	TIGR00780	657.9
PH2015_13U_Bacteroidetes_35_20	PH2015_13U_scaffold_3710_3	Oxygen	cytoC oxidase_cbb3	ccoP	TIGR00782	76.8
PH2015_13U_Bacteroidetes_35_20	PH2015_13U_scaffold_13692_1	Oxygen	cytoC oxidase_cbb3	ccoO	TIGR00781	139.3
PH2015_13U_Oscillatoriales_45_97	PH2015_13U_scaffold_154_4	Nitrogen	Nitrite reduction	nirD	TIGR02378	123.9
PH2015_13U_Oscillatoriales_45_97	PH2015_13U_scaffold_2677_4	Urea	Urease	ureB	TIGR00192	156.8
PH2015_13U_Oscillatoriales_45_97	PH2015_13U_scaffold_680_9	Oxygen	cytoQu oxidase_bd	cydB	TIGR00203	150.2
PH2015_13U_Oscillatoriales_45_97	PH2015_13U_scaffold_282_14	Urea	Urease	ureC	TIGR01792	769.6
PH2015_13U_Oscillatoriales_45_97	PH2015_13U_scaffold_319_10	Sulfur	Sulfate reduction	cysC	TIGR00455	242.3
PH2015_13U_Oscillatoriales_45_97	PH2015_13U_scaffold_680_10	Oxygen	cytoQu oxidase_bd	cydA	PF01654_seed	496.5
PH2015_13U_Oscillatoriales_45_97	PH2015_13U_scaffold_86_15	Sulfur	Sulfur oxidation	sulfur_dioxygenase_sdo_alignment	sulfur_dioxygenase_sdo_alignment	349.8
PH2015_13U_Oscillatoriales_45_97	PH2015_13U_scaffold_114_33	Oxygen	cytoQu oxidase_bo	cyoE	TIGR01473	348.7
PH2015_13U_Oscillatoriales_45_97	PH2015_13U_scaffold_2677_5	Urea	Urease	ureA	TIGR00193	177.5
PH2015_13U_Oscillatoriales_45_97	PH2015_13U_scaffold_154_5	Nitrogen	Nitrite reduction	nirB	TIGR02374	1111.6
PH2015_13U_Oscillatoriales_45_97	PH2015_13U_scaffold_114_35	Oxygen	cytoC oxidase_caa3	coxB	TIGR02866	172
PH2015_13U_Oscillatoriales_45_97	PH2015_13U_scaffold_1000_6	Oxygen	cytoC oxidase_caa3	coxA	TIGR02891	697
PH2015_13U_Oscillatoriales_45_97	PH2015_13U_scaffold_532_1	NA	arsenate_reduction	ars_glutaredoxin	TIGR02689	204.6
PH2015_13U_Oscillatoriales_45_97	PH2015_13U_scaffold_35_29	Sulfur	Sulfate reduction	sat	TIGR00339	442.2
PH2015_02D_Bacteroidetes_30_9	PH2015_02D_scaffold_544_5	Sulfur	Sulfur oxidation	sulfur_dioxygenase_sdo_alignment	sulfur_dioxygenase_sdo_alignment	136.5
PH2015_02D_Bacteroidetes_30_9	PH2015_02D_scaffold_165_4	Oxygen	cytoQu oxidase_bo	cyoE	TIGR01473	255.3
PH2015_02D_Betaproteobacteria_57_9	PH2015_02D_scaffold_1460_2	Urea	Urease	ureB	TIGR00192	151.4
PH2015_02D_Betaproteobacteria_57_9	PH2015_02D_scaffold_368_13	Urea	Urease	ureC	TIGR01792	958
PH2015_02D_Betaproteobacteria_57_9	PH2015_02D_scaffold_583_6	Sulfur	Sulfate reduction	cysN	TIGR02034	426.9
PH2015_02D_Betaproteobacteria_57_9	PH2015_02D_scaffold_144_16	Sulfur	Sulfide oxidation	fccB	fcc_interpro	541.3
PH2015_02D_Betaproteobacteria_57_9	PH2015_02D_scaffold_3_62	Oxygen	cytoQu oxidase_bd	cydA	PF01654_seed	515.3
PH2015_02D_Betaproteobacteria_57_9	PH2015_02D_scaffold_5_41	Carbon monoxide	CO oxidation	carbon_monoxide_dehydrogenase_coxM_alignment	coxM_alignment	191.3
PH2015_02D_Betaproteobacteria_57_9	PH2015_02D_scaffold_1460_3	Urea	Urease	ureA	TIGR00193	167.5
PH2015_02D_Betaproteobacteria_57_9	PH2015_02D_scaffold_3_61	Oxygen	cytoQu oxidase_bd	cydB	TIGR00203	110.7
PH2015_02D_Betaproteobacteria_57_9	PH2015_02D_scaffold_13_54	Sulfur	Thiosulfate oxidation	soxC	TIGR04555	606.3
PH2015_02D_Betaproteobacteria_57_9	PH2015_02D_scaffold_1226_3	C1 compounds	Formate oxidation	fdhC	TIGR01583	163.8
PH2015_02D_Betaproteobacteria_57_9	PH2015_02D_scaffold_41_15	Oxygen	cytoC oxidase_cbb3	ccoN	TIGR00780	770.6
PH2015_02D_Betaproteobacteria_57_9	PH2015_02D_scaffold_473_15	Oxygen	cytoC oxidase_caa3	coxA	TIGR02891	623.5
PH2015_02D_Betaproteobacteria_57_9	PH2015_02D_scaffold_29_27	Sulfur	Sulfur oxidation	sulfur_dioxygenase_sdo_alignment	sulfur_dioxygenase_sdo_alignment	322
PH2015_02D_Betaproteobacteria_57_9	PH2015_02D_scaffold_43_9	Nitrogen	Nitrite reduction	nirD	TIGR02378	83.7
PH2015_02D_Betaproteobacteria_57_9	PH2015_02D_scaffold_6_54	Halogenated compounds	Halogenated compounds breakdown	hdh	TIGR01428	187.2
PH2015_02D_Betaproteobacteria_57_9	PH2015_02D_scaffold_41_17	Oxygen	cytoC oxidase_cbb3	ccoO	TIGR00781	175.1
PH2015_02D_Betaproteobacteria_57_9	PH2015_02D_scaffold_43_10	Nitrogen	Nitrite reduction	nirB	TIGR02374	932.5
PH2015_02D_Betaproteobacteria_57_9	PH2015_02D_scaffold_473_8	Oxygen	cytoQu oxidase_bo	cyoE	TIGR01473	295.8
PH2015_02D_Betaproteobacteria_57_9	PH2015_02D_scaffold_41_19	Oxygen	cytoC oxidase_cbb3	ccoP	TIGR00782	257.3
PH2015_02D_Betaproteobacteria_57_9	PH2015_02D_scaffold_126_2	Oxygen	cytoC oxidase_caa3	coxB	TIGR02866	192.1
PH2015_02D_Betaproteobacteria_57_9	PH2015_02D_scaffold_560_3	Sulfur	Thiosulfate oxidation	soxB	TIGR04486	866.5
PH2015_02D_Betaproteobacteria_57_9	PH2015_02D_scaffold_3718_1	Oxygen	cytoQu oxidase_bo	cyoE	TIGR01473	203.3
PH2015_02D_Cytophagales_46_24	PH2015_02D_scaffold_139_11	Nitrogen	Nitrite reduction	nirD	TIGR02378	107
PH2015_02D_Cytophagales_46_24	PH2015_02D_scaffold_139_10	Nitrogen	Nitrite reduction	nirB	TIGR02374	1056
PH2015_02D_Cytophagales_46_24	PH2015_02D_scaffold_15_7	NA	arsenate_reduction	ars_thioredoxin	TIGR02691	151.5
PH2015_02D_Cytophagales_46_24	PH2015_02D_scaffold_56_14	Oxygen	cytoQu oxidase_bo	cyoE	TIGR01473	261.8
PH2015_02D_Cytophagales_46_24	PH2015_02D_scaffold_27_5	Oxygen	cytoC oxidase_cbb3	ccoP	TIGR00782	86.8
PH2015_02D_Cytophagales_46_24	PH2015_02D_scaffold_289_4	Sulfur	Sulfate reduction	cysN	TIGR02034	546.8
PH2015_02D_Cytophagales_46_24	PH2015_02D_scaffold_119_16	Methane	Methanol oxidation	methanol_dehydrogenase_pqq_xoxF_mxaF_alignment	pqq_xoxF_mxaF_alignment	187.3
PH2015_02D_Cytophagales_46_24	PH2015_02D_scaffold_27_3	Oxygen	cytoC oxidase_cbb3	ccoO	TIGR00781	245.1
PH2015_02D_Cytophagales_46_24	PH2015_02D_scaffold_82_12	Sulfur	Sulfur oxidation	sulfur_dioxygenase_sdo_alignment	sulfur_dioxygenase_sdo_alignment	136.3
PH2015_02D_Cytophagales_46_24	PH2015_02D_scaffold_27_3	Oxygen	cytoC oxidase_cbb3	ccoN	TIGR00780	663.1
PH2015_02D_Oscillatoriales_45_1038	PH2015_02D_scaffold_305_41	Sulfur	Sulfate reduction	sat	TIGR00339	441
PH2015_02D_Oscillatoriales_45_1038	PH2015_02D_scaffold_493_66	Oxygen	cytoC oxidase_caa3	coxB	TIGR02866	160.7
PH2015_02D_Oscillatoriales_45_1038	PH2015_02D_scaffold_617_22	Urea	Urease	ureC	TIGR01792	968.7
PH2015_02D_Oscillatoriales_45_1038	PH2015_02D_scaffold_1173_8	NA	arsenate_reduction	ars_glutaredoxin	TIGR02689	177.3
PH2015_02D_Oscillatoriales_45_1038	PH2015_02D_scaffold_57_18	Oxygen	cytoQu oxidase_bd	cydB	TIGR00203	149.5
PH2015_02D_Oscillatoriales_45_1038	PH2015_02D_scaffold_57_19	Oxygen	cytoQu oxidase_bd	cydA	PF01654_seed	496.8
PH2015_02D_Oscillatoriales_45_1038	PH2015_02D_scaffold_958_18	Sulfur	Sulfate reduction	cysC	TIGR00455	243
PH2015_02D_Oscillatoriales_45_1038	PH2015_02D_scaffold_617_19	Urea	Urease	ureA	TIGR00193	177.5
PH2015_02D_Oscillatoriales_45_1038	PH2015_02D_scaffold_660_28	Nitrogen	Nitrite reduction	nirD	TIGR02378	120.9
PH2015_02D_Oscillatoriales_45_1038	PH2015_02D_scaffold_617_20	Urea	Urease	ureB	TIGR00192	155.2
PH2015_02D_Oscillatoriales_45_1038	PH2015_02D_scaffold_660_30	Nitrogen	Nitrite reduction	nirB	TIGR02374	536
PH2015_02D_Oscillatoriales_45_1038	PH2015_02D_scaffold_640_39	Carbon fixation	Carbon fixation	rubisco_form_I_alignment	rubisco_form_I_alignment	912.1
PH2015_02D_Oscillatoriales_45_1038	PH2015_02D_scaffold_444_35	Halogenated compounds	Halogenated compounds breakdown	hdh	TIGR01428	75
PH2015_02D_Oscillatoriales_45_1038	PH2015_02D_scaffold_2649_3	Oxygen	cytoQu oxidase_bo	cyoE	TIGR01473	354
PH2015_04U_Betaproteobacteria_57_31	PH2015_04U_scaffold_0_352	Oxygen	cytoC oxidase_caa3	coxB	TIGR02866	194.5
PH2015_04U_Betaproteobacteria_57_31	PH2015_04U_scaffold_97_7	Sulfur	Thiosulfate oxidation	soxC	TIGR04555	598.4
PH2015_04U_Betaproteobacteria_57_31	PH2015_04U_scaffold_13_17	Urea	Urease	ureC	TIGR01792	938.9
PH2015_04U_Betaproteobacteria_57_31	PH2015_04U_scaffold_1_208	C1 compounds	Formate oxidation	fdhC	TIGR01583	156.4
PH2015_04U_Betaproteobacteria_57_31	PH2015_04U_scaffold_13_19	Urea	Urease	ureA	TIGR00193	169
PH2015_04U_Betaproteobacteria_57_31	PH2015_04U_scaffold_0_359	Oxygen	cytoQu oxidase_bo	cyoE	TIGR01473	287.8
PH2015_04U_Betaproteobacteria_57_31	PH2015_04U_scaffold_0_353	Oxygen	cytoC oxidase_caa3	coxA	TIGR02891	707.1
PH2015_04U_Betaproteobacteria_57_31	PH2015_04U_scaffold_53_25	Sulfur	Sulfate reduction	cysN	TIGR02034	412.5
PH2015_04U_Betaproteobacteria_57_31	PH2015_04U_scaffold_221_11	Oxygen	cytoQu oxidase_bd	cydA	PF01654_seed	510
PH2015_04U_Betaproteobacteria_57_31	PH2015_04U_scaffold_97_1	Sulfur	Thiosulfate oxidation	soxB	TIGR04486	872
PH2015_04U_Betaproteobacteria_57_31	PH2015_04U_scaffold_84_11	C1 compounds	Formate oxidation	fdhA	TIGR01591	716.2
PH2015_04U_Betaproteobacteria_57_31	PH2015_04U_scaffold_13_18	Urea	Urease	ureB	TIGR00192	146.5
PH2015_04U_Betaproteobacteria_57_31	PH2015_04U_scaffold_41_19	Nitrogen	Nitrite reduction	nirD	TIGR02378	86.7
PH2015_04U_Betaproteobacteria_57_31	PH2015_04U_scaffold_41_20	Nitrogen	Nitrite reduction	nirB	TIGR02374	945.7
PH2015_04U_Betaproteobacteria_57_31	PH2015_04U_scaffold_221_10	Oxygen	cytoQu oxidase_bd	cydB	TIGR00203	113.3
PH2015_04U_Betaproteobacteria_57_31	PH2015_04U_scaffold_10_117	Sulfur	Sulfide oxidation	fccB	fcc_interpro	540.8
PH2015_04U_Betaproteobacteria_57_31	PH2015_04U_scaffold_97_5	Sulfur	Thiosulfate oxidation	soxY	TIGR04488	176.7
PH2015_04U_Cytophagia_30_13	PH2015_04U_scaffold_703_6	Sulfur	Sulfur oxidation	sulfur_dioxygenase_sdo_alignment	sulfur_dioxygenase_sdo_alignment	139.6
PH2015_04U_Cytophagia_30_13	PH2015_04U_scaffold_43_25	Oxygen	cytoQu oxidase_bo	cyoE	TIGR01473	253.2
PH2015_04U_Oscillatoriales_45_1042	PH2015_04U_scaffold_480_11	NA	arsenate_reduction	ars_glutaredoxin	TIGR02689	244.3
PH2015_04U_Oscillatoriales_45_1042	PH2015_04U_scaffold_78_17	Oxygen	cytoQu oxidase_bd	cydB	TIGR00203	149.5
PH2015_04U_Oscillatoriales_45_1042	PH2015_04U_scaffold_806_27	Nitrogen	Nitrite reduction	nirB	TIGR02374	680.4
PH2015_04U_Oscillatoriales_45_1042	PH2015_04U_scaffold_806_28	Nitrogen	Nitrite reduction	nirD	TIGR02378	120.9
PH2015_04U_Oscillatoriales_45_1042	PH2015_04U_scaffold_78_16	Oxygen	cytoQu oxidase_bd	cydA	PF01654_seed	496.8
PH2015_04U_Oscillatoriales_45_1042	PH2015_04U_scaffold_469_15	C1 compounds	Formaldehyde oxidation	sfh	TIGR02821	450.5
PH2015_04U_Oscillatoriales_45_1042	PH2015_04U_scaffold_397_4	Halogenated compounds	Halogenated compounds breakdown	hdh	TIGR01428	142.5
PH2015_04U_Oscillatoriales_45_1042	PH2015_04U_scaffold_591_2	Sulfur	Sulfate reduction	cysC	TIGR00455	243
PH2015_04U_Oscillatoriales_45_1042	PH2015_04U_scaffold_279_11	Carbon fixation	Carbon fixation	rubisco_form_I_alignment	rubisco_form_I_alignment	912.1
PH2015_04U_Oscillatoriales_45_1042	PH2015_04U_scaffold_1013_3	Oxygen	cytoC oxidase_caa3	coxB	TIGR02866	160.7
PH2015_04U_Oscillatoriales_45_1042	PH2015_04U_scaffold_1431_3	Urea	Urease	ureB	TIGR00192	155.2
PH2015_04U_Oscillatoriales_45_1042	PH2015_04U_scaffold_649_7	Halogenated compounds	Halogenated compounds breakdown	hdh	TIGR01428	73.8
PH2015_04U_Oscillatoriales_45_1042	PH2015_04U_scaffold_1431_5	Urea	Urease	ureC	TIGR01792	968.8
PH2015_04U_Oscillatoriales_45_1042	PH2015_04U_scaffold_469_14	C1 compounds	Formaldehyde oxidation	sgdh	TIGR02818	633.3
PH2015_04U_Oscillatoriales_45_1042	PH2015_04U_scaffold_1431_2	Urea	Urease	ureA	TIGR00193	177.5
PH2015_04U_Oscillatoriales_45_1042	PH2015_04U_scaffold_1013_2	Oxygen	cytoC oxidase_caa3	coxA	TIGR02891	701.4
PH2015_04U_Oscillatoriales_45_1042	PH2015_04U_scaffold_500_20	Sulfur	Sulfate reduction	sat	TIGR00339	441
PH2015_04U_Runella_46_82	PH2015_04U_scaffold_123_25	Sulfur	Sulfur oxidation	sulfur_dioxygenase_sdo_alignment	sulfur_dioxygenase_sdo_alignment	136.3
PH2015_04U_Runella_46_82	PH2015_04U_scaffold_375_11	Sulfur	Sulfate reduction	cysN	TIGR02034	546.8
PH2015_04U_Runella_46_82	PH2015_04U_scaffold_45_31	Nitrogen	Nitrite reduction	nirB	TIGR02374	1056
PH2015_04U_Runella_46_82	PH2015_04U_scaffold_265_2	Methane	Methanol oxidation	methanol_dehydrogenase_pqq_xoxF_mxaF_alignment	pqq_xoxF_mxaF_alignment	176.5
PH2015_04U_Runella_46_82	PH2015_04U_scaffold_45_32	Nitrogen	Nitrite reduction	nirD	TIGR02378	107
PH2015_04D_Burkholderiales_56_11	PH2015_04D_scaffold_1_107	Oxygen	cytoQu oxidase_bd	cydB	TIGR00203	109.9
PH2015_04D_Burkholderiales_56_11	PH2015_04D_scaffold_94_24	Nitrogen	Nitrite reduction	nirB	TIGR02374	913.4
PH2015_04D_Burkholderiales_56_11	PH2015_04D_scaffold_380_2	Sulfur	Sulfate reduction	cysN	TIGR02034	412.5
PH2015_04D_Burkholderiales_56_11	PH2015_04D_scaffold_688_12	Urea	Urease	ureB	TIGR00192	152.6
PH2015_04D_Burkholderiales_56_11	PH2015_04D_scaffold_17_18	Halogenated compounds	Halogenated compounds breakdown	hdh	TIGR01428	197.6
PH2015_04D_Burkholderiales_56_11	PH2015_04D_scaffold_47_55	Sulfur	Thiosulfate oxidation	soxC	TIGR04555	586.6
PH2015_04D_Burkholderiales_56_11	PH2015_04D_scaffold_6_27	Halogenated compounds	Halogenated compounds breakdown	hdh	TIGR01428	74
PH2015_04D_Burkholderiales_56_11	PH2015_04D_scaffold_86_26	Sulfur	Sulfur oxidation	sulfur_dioxygenase_sdo_alignment	sulfur_dioxygenase_sdo_alignment	301.3
PH2015_04D_Burkholderiales_56_11	PH2015_04D_scaffold_1_106	Oxygen	cytoQu oxidase_bd	cydA	PF01654_seed	513.7
PH2015_04D_Burkholderiales_56_11	PH2015_04D_scaffold_225_19	Oxygen	cytoQu oxidase_bo	cyoE	TIGR01473	311.9
PH2015_04D_Burkholderiales_56_11	PH2015_04D_scaffold_225_9	Oxygen	cytoC oxidase_caa3	coxB	TIGR02866	192.3
PH2015_04D_Burkholderiales_56_11	PH2015_04D_scaffold_94_10	Sulfur	Sulfate reduction	cysN	TIGR02034	399.8
PH2015_04D_Burkholderiales_56_11	PH2015_04D_scaffold_826_10	C1 compounds	Formate oxidation	fdhC	TIGR01583	176
PH2015_04D_Burkholderiales_56_11	PH2015_04D_scaffold_225_10	Oxygen	cytoC oxidase_caa3	coxA	TIGR02891	699.7
PH2015_04D_Burkholderiales_56_11	PH2015_04D_scaffold_47_47	Sulfur	Thiosulfate oxidation	soxB	TIGR04486	867
PH2015_04D_Burkholderiales_56_11	PH2015_04D_scaffold_47_53	Sulfur	Thiosulfate oxidation	soxY	TIGR04488	158.1
PH2015_04D_Burkholderiales_56_11	PH2015_04D_scaffold_688_11	Urea	Urease	ureC	TIGR01792	946.1
PH2015_04D_Burkholderiales_56_11	PH2015_04D_scaffold_688_15	Urea	Urease	ureA	TIGR00193	173.7
PH2015_04D_Burkholderiales_56_11	PH2015_04D_scaffold_94_26	Nitrogen	Nitrite reduction	nirD	TIGR02378	92.4
PH2015_04D_Cytophagales_46_33	PH2015_04D_scaffold_78_38	Oxygen	cytoC oxidase_cbb3	ccoO	TIGR00781	245.1
PH2015_04D_Cytophagales_46_33	PH2015_04D_scaffold_287_16	Methane	Methanol oxidation	methanol_dehydrogenase_pqq_xoxF_mxaF_alignment	pqq_xoxF_mxaF_alignment	187.3
PH2015_04D_Cytophagales_46_33	PH2015_04D_scaffold_44_7	NA	arsenate_reduction	ars_thioredoxin	TIGR02691	151.5
PH2015_04D_Cytophagales_46_33	PH2015_04D_scaffold_328_11	Nitrogen	Nitrite reduction	nirD	TIGR02378	107
PH2015_04D_Cytophagales_46_33	PH2015_04D_scaffold_328_10	Nitrogen	Nitrite reduction	nirB	TIGR02374	1056
PH2015_04D_Cytophagales_46_33	PH2015_04D_scaffold_78_36	Oxygen	cytoC oxidase_cbb3	ccoP	TIGR00782	86.8
PH2015_04D_Cytophagales_46_33	PH2015_04D_scaffold_1113_4	Sulfur	Sulfate reduction	cysN	TIGR02034	546.8
PH2015_04D_Cytophagales_46_33	PH2015_04D_scaffold_146_14	Oxygen	cytoQu oxidase_bo	cyoE	TIGR01473	261.8
PH2015_04D_Cytophagales_46_33	PH2015_04D_scaffold_78_38	Oxygen	cytoC oxidase_cbb3	ccoN	TIGR00780	663.1
PH2015_04D_Cytophagales_46_33	PH2015_04D_scaffold_193_12	Sulfur	Sulfur oxidation	sulfur_dioxygenase_sdo_alignment	sulfur_dioxygenase_sdo_alignment	136.3
PH2015_04D_Oscillatoriales_45_965	PH2015_04D_scaffold_430_40	Oxygen	cytoQu oxidase_bd	cydA	PF01654_seed	496.8
PH2015_04D_Oscillatoriales_45_965	PH2015_04D_scaffold_806_18	Halogenated compounds	Halogenated compounds breakdown	hdh	TIGR01428	73.8
PH2015_04D_Oscillatoriales_45_965	PH2015_04D_scaffold_1655_5	Oxygen	cytoC oxidase_caa3	coxB	TIGR02866	160.7
PH2015_04D_Oscillatoriales_45_965	PH2015_04D_scaffold_273_40	Carbon fixation	Carbon fixation	rubisco_form_I_alignment	rubisco_form_I_alignment	912.1
PH2015_04D_Oscillatoriales_45_965	PH2015_04D_scaffold_430_39	Oxygen	cytoQu oxidase_bd	cydB	TIGR00203	149.5
PH2015_04D_Oscillatoriales_45_965	PH2015_04D_scaffold_219_10	Sulfur	Sulfate reduction	sat	TIGR00339	441
PH2015_04D_Oscillatoriales_45_965	PH2015_04D_scaffold_213_27	Nitrogen	Nitrite reduction	nirD	TIGR02378	120.9
PH2015_04D_Oscillatoriales_45_965	PH2015_04D_scaffold_453_14	Halogenated compounds	Halogenated compounds breakdown	hdh	TIGR01428	142.5
PH2015_04D_Oscillatoriales_45_965	PH2015_04D_scaffold_213_28	Nitrogen	Nitrite reduction	nirB	TIGR02374	689.5
PH2015_04D_Oscillatoriales_45_965	PH2015_04D_scaffold_849_3	Sulfur	Sulfate reduction	cysC	TIGR00455	243
PH2015_04D_Oscillatoriales_45_965	PH2015_04D_scaffold_1516_27	Urea	Urease	ureC	TIGR01792	968.8
PH2015_04D_Oscillatoriales_45_965	PH2015_04D_scaffold_788_45	NA	arsenate_reduction	ars_glutaredoxin	TIGR02689	244.3
PH2015_04D_Oscillatoriales_45_965	PH2015_04D_scaffold_1516_24	Urea	Urease	ureA	TIGR00193	177.5
PH2015_04D_Oscillatoriales_45_965	PH2015_04D_scaffold_790_12	C1 compounds	Formaldehyde oxidation	sgdh	TIGR02818	633.3
PH2015_04D_Oscillatoriales_45_965	PH2015_04D_scaffold_790_13	C1 compounds	Formaldehyde oxidation	sfh	TIGR02821	450.5
PH2015_04D_Oscillatoriales_45_965	PH2015_04D_scaffold_1516_25	Urea	Urease	ureB	TIGR00192	155.2
PH2015_04D_Oscillatoriales_45_965	PH2015_04D_scaffold_1655_6	Oxygen	cytoC oxidase_caa3	coxA	TIGR02891	701.4
PH2015_04D_Rhodobacterales_65_6	PH2015_04D_scaffold_5048_1	Sulfur	Sulfate reduction	cysC	TIGR00455	200.8
PH2015_04D_Rhodobacterales_65_6	PH2015_04D_scaffold_5097_1	Oxygen	cytoC oxidase_caa3	coxL	TIGR02416	601.1
PH2015_04D_Rhodobacterales_65_6	PH2015_04D_scaffold_8973_4	Urea	Urease	ureB	TIGR00192	136
PH2015_04D_Rhodobacterales_65_6	PH2015_04D_scaffold_6506_3	Oxygen	cytoQu oxidase_bo	cyoE	TIGR01473	316.4
PH2015_04D_Rhodobacterales_65_6	PH2015_04D_scaffold_5045_3	Oxygen	cytoC oxidase_caa3	coxB	TIGR02866	179.3
PH2015_04D_Rhodobacterales_65_6	PH2015_04D_scaffold_11334_3	Oxygen	cytoC oxidase_cbb3	ccoO	TIGR00781	267.3
PH2015_04D_Rhodobacterales_65_6	PH2015_04D_scaffold_8973_2	Urea	Urease	ureA	TIGR00193	151.7
PH2015_04D_Rhodobacterales_65_6	PH2015_04D_scaffold_4691_1	Oxygen	cytoC oxidase_cbb3	ccoN	TIGR00780	328
PH2015_04D_Rhodobacterales_65_6	PH2015_04D_scaffold_6681_1	Oxygen	cytoC oxidase_cbb3	ccoP	TIGR00782	241.1
PH2015_04D_Rhodobacterales_65_6	PH2015_04D_scaffold_4245_3	C1 compounds	Formaldehyde oxidation	sfh	TIGR02821	417.1
PH2015_04D_Rhodobacterales_65_6	PH2015_04D_scaffold_5048_1	Sulfur	Sulfate reduction	sat	TIGR00339	326
PH2015_04D_Rhodobacterales_65_6	PH2015_04D_scaffold_5921_2	Carbon monoxide	CO oxidation	carbon_monoxide_dehydrogenase_coxS_alignment	coxS_alignment	221.8
PH2015_04D_Rhodobacterales_65_6	PH2015_04D_scaffold_11334_1	Oxygen	cytoC oxidase_cbb3	ccoP	TIGR00782	149.4
PH2015_04D_Sphingobacteria_38_7	PH2015_04D_scaffold_3863_2	Methane	Methanol oxidation	methanol_dehydrogenase_pqq_xoxF_mxaF_alignment	pqq_xoxF_mxaF_alignment	169.3
PH2015_04D_Sphingobacteria_38_7	PH2015_04D_scaffold_1481_5	Sulfur	Sulfur oxidation	sulfur_dioxygenase_sdo_alignment	sulfur_dioxygenase_sdo_alignment	127.7
PH2015_04D_Sphingobacteria_38_7	PH2015_04D_scaffold_693_1	Oxygen	cytoQu oxidase_bo	cyoE	TIGR01473	243.1
PH2015_04D_Verrucomicrobia_52_11	PH2015_04D_scaffold_4_39	Oxygen	cytoC oxidase_cbb3	ccoP	TIGR00782	75.7
PH2015_04D_Verrucomicrobia_52_11	PH2015_04D_scaffold_4_41	Oxygen	cytoC oxidase_cbb3	ccoO	TIGR00781	176.7
PH2015_04D_Verrucomicrobia_52_11	PH2015_04D_scaffold_279_2	Sulfur	Sulfate reduction	cysN	TIGR02034	572.2
PH2015_04D_Verrucomicrobia_52_11	PH2015_04D_scaffold_279_4	Sulfur	Sulfate reduction	cysC	TIGR00455	210.8
PH2015_04D_Verrucomicrobia_52_11	PH2015_04D_scaffold_4_41	Oxygen	cytoC oxidase_cbb3	ccoN	TIGR00780	610.2
PH2015_04D_Verrucomicrobia_52_11	PH2015_04D_scaffold_4_107	Oxygen	cytoQu oxidase_bo	cyoE	TIGR01473	241.4
PH2015_04D_Verrucomicrobia_52_11	PH2015_04D_scaffold_12_42	Urea	Urease	ureB	TIGR00192	140.7
PH2015_04D_Verrucomicrobia_52_11	PH2015_04D_scaffold_80_13	Carbon monoxide	CO oxidation	carbon_monoxide_dehydrogenase_coxM_alignment	coxM_alignment	202.6
PH2015_04D_Verrucomicrobia_52_11	PH2015_04D_scaffold_149_16	Halogenated compounds	Chlorite reduction	cld	PF06778_seed	174.4
PH2015_04D_Verrucomicrobia_52_11	PH2015_04D_scaffold_12_43	Urea	Urease	ureA	TIGR00193	163.1
PH2015_04D_Verrucomicrobia_52_11	PH2015_04D_scaffold_12_41	Urea	Urease	ureC	TIGR01792	931
PH2015_04D_Verrucomicrobia_52_11	PH2015_04D_scaffold_80_17	NA	arsenate_reduction	ars_thioredoxin	TIGR02691	140
PH2015_03U_Betaproteobacteria_57_24	PH2015_03U_scaffold_431_9	Nitrogen	Nitrite reduction	nirB	TIGR02374	945.7
PH2015_03U_Betaproteobacteria_57_24	PH2015_03U_scaffold_236_12	Sulfur	Thiosulfate oxidation	soxC	TIGR04555	601.7
PH2015_03U_Betaproteobacteria_57_24	PH2015_03U_scaffold_164_19	Urea	Urease	ureA	TIGR00193	167.4
PH2015_03U_Betaproteobacteria_57_24	PH2015_03U_scaffold_2_80	Sulfur	Sulfate reduction	cysN	TIGR02034	412.5
PH2015_03U_Betaproteobacteria_57_24	PH2015_03U_scaffold_6_55	Oxygen	cytoQu oxidase_bo	cyoE	TIGR01473	287.8
PH2015_03U_Betaproteobacteria_57_24	PH2015_03U_scaffold_164_17	Urea	Urease	ureC	TIGR01792	937.8
PH2015_03U_Betaproteobacteria_57_24	PH2015_03U_scaffold_6_49	Oxygen	cytoC oxidase_caa3	coxA	TIGR02891	707.1
PH2015_03U_Betaproteobacteria_57_24	PH2015_03U_scaffold_9_120	C1 compounds	Formate oxidation	fdhA	TIGR01591	715.7
PH2015_03U_Betaproteobacteria_57_24	PH2015_03U_scaffold_236_6	Sulfur	Thiosulfate oxidation	soxB	TIGR04486	865.7
PH2015_03U_Betaproteobacteria_57_24	PH2015_03U_scaffold_164_18	Urea	Urease	ureB	TIGR00192	146.3
PH2015_03U_Betaproteobacteria_57_24	PH2015_03U_scaffold_107_14	Oxygen	cytoQu oxidase_bd	cydB	TIGR00203	114.1
PH2015_03U_Betaproteobacteria_57_24	PH2015_03U_scaffold_107_15	Oxygen	cytoQu oxidase_bd	cydA	PF01654_seed	513.7
PH2015_03U_Betaproteobacteria_57_24	PH2015_03U_scaffold_6_48	Oxygen	cytoC oxidase_caa3	coxB	TIGR02866	195
PH2015_03U_Betaproteobacteria_57_24	PH2015_03U_scaffold_37_27	Sulfur	Sulfide oxidation	fccB	fcc_interpro	540.3
PH2015_03U_Betaproteobacteria_57_24	PH2015_03U_scaffold_236_10	Sulfur	Thiosulfate oxidation	soxY	TIGR04488	176.7
PH2015_03U_Betaproteobacteria_57_24	PH2015_03U_scaffold_177_11	C1 compounds	Formate oxidation	fdhC	TIGR01583	156.4
PH2015_03U_Betaproteobacteria_57_24	PH2015_03U_scaffold_431_8	Nitrogen	Nitrite reduction	nirD	TIGR02378	86.7
PH2015_03U_Cytophagia_30_10	PH2015_03U_scaffold_1615_7	Sulfur	Sulfur oxidation	sulfur_dioxygenase_sdo_alignment	sulfur_dioxygenase_sdo_alignment	139.6
PH2015_03U_Cytophagia_30_10	PH2015_03U_scaffold_245_13	Oxygen	cytoQu oxidase_bo	cyoE	TIGR01473	253.2
PH2015_03U_Cytophagia_30_10	PH2015_03U_scaffold_4859_3	Oxygen	cytoC oxidase_cbb3	ccoN	TIGR00780	655.2
PH2015_03U_Cytophagia_30_10	PH2015_03U_scaffold_4859_3	Oxygen	cytoC oxidase_cbb3	ccoO	TIGR00781	257.8
PH2015_03U_Cytophagia_30_10	PH2015_03U_scaffold_4859_2	Oxygen	cytoC oxidase_cbb3	ccoP	TIGR00782	103.7
PH2015_03U_Cytophagia_46_23	PH2015_03U_scaffold_440_10	Nitrogen	Nitrite reduction	nirB	TIGR02374	1056
PH2015_03U_Cytophagia_46_23	PH2015_03U_scaffold_892_4	Sulfur	Sulfate reduction	cysN	TIGR02034	546.8
PH2015_03U_Cytophagia_46_23	PH2015_03U_scaffold_440_11	Nitrogen	Nitrite reduction	nirD	TIGR02378	107
PH2015_03U_Cytophagia_46_23	PH2015_03U_scaffold_267_25	Sulfur	Sulfur oxidation	sulfur_dioxygenase_sdo_alignment	sulfur_dioxygenase_sdo_alignment	136.3
PH2015_03U_Cytophagia_46_23	PH2015_03U_scaffold_109_40	Oxygen	cytoC oxidase_cbb3	ccoP	TIGR00782	86.8
PH2015_03U_Cytophagia_46_23	PH2015_03U_scaffold_109_42	Oxygen	cytoC oxidase_cbb3	ccoO	TIGR00781	245.1
PH2015_03U_Cytophagia_46_23	PH2015_03U_scaffold_109_42	Oxygen	cytoC oxidase_cbb3	ccoN	TIGR00780	663.1
PH2015_03U_Cytophagia_46_23	PH2015_03U_scaffold_645_26	Methane	Methanol oxidation	methanol_dehydrogenase_pqq_xoxF_mxaF_alignment	pqq_xoxF_mxaF_alignment	176.5
PH2015_03U_Cytophagia_46_23	PH2015_03U_scaffold_71_7	NA	arsenate_reduction	ars_thioredoxin	TIGR02691	151.5
PH2015_03U_Cytophagia_46_23	PH2015_03U_scaffold_384_16	Methane	Methanol oxidation	methanol_dehydrogenase_pqq_xoxF_mxaF_alignment	pqq_xoxF_mxaF_alignment	187.3
PH2015_03U_Cytophagia_46_23	PH2015_03U_scaffold_204_14	Oxygen	cytoQu oxidase_bo	cyoE	TIGR01473	261.8
PH2015_03U_Oscillatoriales_45_708	PH2015_03U_scaffold_5754_2	Oxygen	cytoQu oxidase_bd	cydB	TIGR00203	149.5
PH2015_03U_Oscillatoriales_45_708	PH2015_03U_scaffold_5754_3	Oxygen	cytoQu oxidase_bd	cydA	PF01654_seed	496.8
PH2015_03U_Oscillatoriales_45_708	PH2015_03U_scaffold_3208_2	Urea	Urease	ureA	TIGR00193	177.5
PH2015_03U_Oscillatoriales_45_708	PH2015_03U_scaffold_2640_11	NA	arsenate_reduction	ars_glutaredoxin	TIGR02689	244.3
PH2015_03U_Oscillatoriales_45_708	PH2015_03U_scaffold_405_14	Halogenated compounds	Halogenated compounds breakdown	hdh	TIGR01428	142.5
PH2015_03U_Oscillatoriales_45_708	PH2015_03U_scaffold_2449_18	Nitrogen	Nitrite reduction	nirB	TIGR02374	750.9
PH2015_03U_Oscillatoriales_45_708	PH2015_03U_scaffold_27072_2	Sulfur	Sulfate reduction	cysC	TIGR00455	243
PH2015_03U_Oscillatoriales_45_708	PH2015_03U_scaffold_1177_19	Sulfur	Sulfate reduction	sat	TIGR00339	441
PH2015_03U_Oscillatoriales_45_708	PH2015_03U_scaffold_2449_17	Nitrogen	Nitrite reduction	nirD	TIGR02378	120.9
PH2015_03U_Oscillatoriales_45_708	PH2015_03U_scaffold_1093_18	Halogenated compounds	Halogenated compounds breakdown	hdh	TIGR01428	73.8
PH2015_03U_Oscillatoriales_45_708	PH2015_03U_scaffold_2280_6	Oxygen	cytoC oxidase_caa3	coxA	TIGR02891	701.4
PH2015_03U_Oscillatoriales_45_708	PH2015_03U_scaffold_362_38	Carbon fixation	Carbon fixation	rubisco_form_I_alignment	rubisco_form_I_alignment	912.1
PH2015_03U_Oscillatoriales_45_708	PH2015_03U_scaffold_1509_10	C1 compounds	Formaldehyde oxidation	sgdh	TIGR02818	633.3
PH2015_03U_Oscillatoriales_45_708	PH2015_03U_scaffold_1509_9	C1 compounds	Formaldehyde oxidation	sfh	TIGR02821	450.5
PH2015_03U_Oscillatoriales_45_708	PH2015_03U_scaffold_3208_5	Urea	Urease	ureC	TIGR01792	968.8
PH2015_03U_Oscillatoriales_45_708	PH2015_03U_scaffold_2280_5	Oxygen	cytoC oxidase_caa3	coxB	TIGR02866	160.7
PH2015_03U_Oscillatoriales_45_708	PH2015_03U_scaffold_3208_3	Urea	Urease	ureB	TIGR00192	155.2
PH2015_03U_Polaromonas_58_17	PH2015_03U_scaffold_1118_8	Sulfur	Sulfur oxidation	sulfur_dioxygenase_sdo_alignment	sulfur_dioxygenase_sdo_alignment	289.2
PH2015_03U_Polaromonas_58_17	PH2015_03U_scaffold_560_17	Oxygen	cytoQu oxidase_bo	cyoE	TIGR01473	309.5
PH2015_03U_Polaromonas_58_17	PH2015_03U_scaffold_532_3	Nitrogen	Nitrite reduction	nirD	TIGR02378	84.6
PH2015_03U_Polaromonas_58_17	PH2015_03U_scaffold_560_7	Oxygen	cytoC oxidase_caa3	coxB	TIGR02866	181
PH2015_03U_Polaromonas_58_17	PH2015_03U_scaffold_532_1	Nitrogen	Nitrite reduction	nirB	TIGR02374	697.3
PH2015_03U_Polaromonas_58_17	PH2015_03U_scaffold_560_8	Oxygen	cytoC oxidase_caa3	coxA	TIGR02891	703.3
PH2015_03U_Polaromonas_58_17	PH2015_03U_scaffold_1658_10	Urea	Urease	ureC	TIGR01792	945.3
PH2015_03U_Polaromonas_58_17	PH2015_03U_scaffold_3489_4	Sulfur	Thiosulfate oxidation	soxC	TIGR04555	582.1
PH2015_03U_Polaromonas_58_17	PH2015_03U_scaffold_1658_8	Urea	Urease	ureA	TIGR00193	171.5
PH2015_03U_Polaromonas_58_17	PH2015_03U_scaffold_831_3	Sulfur	Sulfate reduction	cysN	TIGR02034	409.4
PH2015_03U_Polaromonas_58_17	PH2015_03U_scaffold_1658_9	Urea	Urease	ureB	TIGR00192	136.3
PH2015_03U_Sphingobacteria_37_29	PH2015_03U_scaffold_144_7	Sulfur	Sulfur oxidation	sulfur_dioxygenase_sdo_alignment	sulfur_dioxygenase_sdo_alignment	127.7
PH2015_03U_Sphingobacteria_37_29	PH2015_03U_scaffold_0_170	Nitrogen	Nitrite reduction	nirD	TIGR02378	114.2
PH2015_03U_Sphingobacteria_37_29	PH2015_03U_scaffold_0_157	Methane	Methanol oxidation	methanol_dehydrogenase_pqq_xoxF_mxaF_alignment	pqq_xoxF_mxaF_alignment	169.3
PH2015_03U_Sphingobacteria_37_29	PH2015_03U_scaffold_38_26	Sulfur	Sulfate reduction	cysN	TIGR02034	541.5
PH2015_03U_Sphingobacteria_37_29	PH2015_03U_scaffold_382_18	Oxygen	cytoQu oxidase_bo	cyoE	TIGR01473	243.1
PH2015_03U_Sphingobacteria_37_29	PH2015_03U_scaffold_0_171	Nitrogen	Nitrite reduction	nirB	TIGR02374	1072.9
PH2015_03U_Verrucomicrobia_bacterium_IMCC26134_62_7	PH2015_03U_scaffold_7615_1	Oxygen	cytoC oxidase_cbb3	ccoN	TIGR00780	194.3
PH2015_03U_Verrucomicrobia_bacterium_IMCC26134_62_7	PH2015_03U_scaffold_8887_4	Urea	Urease	ureA	TIGR00193	168.3
PH2015_03U_Verrucomicrobia_bacterium_IMCC26134_62_7	PH2015_03U_scaffold_1452_6	Oxygen	cytoC oxidase_caa3	coxB	TIGR02866	176.8
PH2015_03U_Verrucomicrobia_bacterium_IMCC26134_62_7	PH2015_03U_scaffold_4027_3	Oxygen	cytoC oxidase_cbb3	ccoO	TIGR00781	73.3
PH2015_03U_Verrucomicrobia_bacterium_IMCC26134_62_7	PH2015_03U_scaffold_1452_7	Oxygen	cytoC oxidase_caa3	coxA	TIGR02891	698.1
PH2015_03U_Verrucomicrobia_bacterium_IMCC26134_62_7	PH2015_03U_scaffold_4027_4	Oxygen	cytoC oxidase_cbb3	ccoN	TIGR00780	241
PH2015_03U_Verrucomicrobia_bacterium_IMCC26134_62_7	PH2015_03U_scaffold_8887_5	Urea	Urease	ureB	TIGR00192	139.7
PH2015_03U_Verrucomicrobia_bacterium_IMCC26134_62_7	PH2015_03U_scaffold_36849_1	Oxygen	cytoC oxidase_cbb3	ccoN	TIGR00780	341.8
PH2015_03U_Verrucomicrobia_bacterium_IMCC26134_62_7	PH2015_03U_scaffold_9713_3	Oxygen	cytoQu oxidase_bo	cyoE	TIGR01473	250.7
PH2015_12D_Alphaproteobacteria_46_26	PH2015_12D_scaffold_814_14	Oxygen	cytoC oxidase_cbb3	ccoN	TIGR00780	731.8
PH2015_12D_Alphaproteobacteria_46_26	PH2015_12D_scaffold_814_11	Oxygen	cytoC oxidase_cbb3	ccoP	TIGR00782	294.7
PH2015_12D_Alphaproteobacteria_46_26	PH2015_12D_scaffold_80_21	Sulfur	Sulfate reduction	cysC	TIGR00455	241.1
PH2015_12D_Alphaproteobacteria_46_26	PH2015_12D_scaffold_91_50	Sulfur	Sulfate reduction	cysN	TIGR02034	346.3
PH2015_12D_Alphaproteobacteria_46_26	PH2015_12D_scaffold_814_13	Oxygen	cytoC oxidase_cbb3	ccoO	TIGR00781	344.5
PH2015_12D_Cytophagales_54_44	PH2015_12D_scaffold_435_18	NA	arsenate_reduction	ars_thioredoxin	TIGR02691	144.8
PH2015_12D_Cytophagales_54_44	PH2015_12D_scaffold_158_45	Sulfur	Sulfur oxidation	sulfur_dioxygenase_sdo_alignment	sulfur_dioxygenase_sdo_alignment	131
PH2015_12D_Cytophagales_54_44	PH2015_12D_scaffold_2_131	Methane	Methanol oxidation	methanol_dehydrogenase_pqq_xoxF_mxaF_alignment	pqq_xoxF_mxaF_alignment	199.9
PH2015_12D_Cytophagales_54_44	PH2015_12D_scaffold_20_65	Oxygen	cytoQu oxidase_bo	cyoE	TIGR01473	249.4
PH2015_12D_Cytophagales_54_44	PH2015_12D_scaffold_2_167	Carbon monoxide	CO oxidation	carbon_monoxide_dehydrogenase_coxM_alignment	coxM_alignment	203.2
PH2015_12D_Cytophagales_54_44	PH2015_12D_scaffold_299_21	Carbon monoxide	CO oxidation	carbon_monoxide_dehydrogenase_coxS_alignment	coxS_alignment	230.1
PH2015_12D_Cytophagales_54_44	PH2015_12D_scaffold_2_166	Carbon monoxide	CO oxidation	carbon_monoxide_dehydrogenase_coxS_alignment	coxS_alignment	221.7
PH2015_12D_Cytophagales_54_44	PH2015_12D_scaffold_299_20	Oxygen	cytoC oxidase_caa3	coxL	TIGR02416	653.9
PH2015_12D_Cytophagales_54_44	PH2015_12D_scaffold_2_165	Oxygen	cytoC oxidase_caa3	coxL	TIGR02416	1233.5
PH2015_12D_Cytophagales_54_44	PH2015_12D_scaffold_457_10	Sulfur	Sulfate reduction	cysN	TIGR02034	573.1
PH2015_12D_Kapabacteria_48_15	PH2015_12D_scaffold_90_39	Oxygen	cytoQu oxidase_bo	cyoE	TIGR01473	279.7
PH2015_12D_Kapabacteria_48_15	PH2015_12D_scaffold_529_34	Oxygen	cytoC oxidase_cbb3	ccoP	TIGR00782	104.3
PH2015_12D_Kapabacteria_48_15	PH2015_12D_scaffold_482_3	Nitrogen	Nitrite reduction	nirD	TIGR02378	76.2
PH2015_12D_Kapabacteria_48_15	PH2015_12D_scaffold_349_3	NA	NA	nosD	TIGR04247	392.2
PH2015_12D_Kapabacteria_48_15	PH2015_12D_scaffold_90_37	Oxygen	cytoC oxidase_caa3	coxB	TIGR02866	147.7
PH2015_12D_Kapabacteria_48_15	PH2015_12D_scaffold_349_1	NA	NA	nosZ	TIGR04246	927.8
PH2015_12D_Kapabacteria_48_15	PH2015_12D_scaffold_529_36	Oxygen	cytoC oxidase_cbb3	ccoN	TIGR00780	662.3
PH2015_12D_Kapabacteria_48_15	PH2015_12D_scaffold_529_36	Oxygen	cytoC oxidase_cbb3	ccoO	TIGR00781	245.8
PH2015_12D_Oscillatoriales_45_607	PH2015_12D_scaffold_110_17	Oxygen	cytoQu oxidase_bd	cydB	TIGR00203	149.5
PH2015_12D_Oscillatoriales_45_607	PH2015_12D_scaffold_68_19	Urea	Urease	ureA	TIGR00193	177.5
PH2015_12D_Oscillatoriales_45_607	PH2015_12D_scaffold_246_8	NA	arsenate_reduction	ars_glutaredoxin	TIGR02689	240.3
PH2015_12D_Oscillatoriales_45_607	PH2015_12D_scaffold_581_27	Nitrogen	Nitrite reduction	nirB	TIGR02374	1098.5
PH2015_12D_Oscillatoriales_45_607	PH2015_12D_scaffold_2160_20	Oxygen	cytoQu oxidase_bo	cyoE	TIGR01473	353.6
PH2015_12D_Oscillatoriales_45_607	PH2015_12D_scaffold_581_26	Nitrogen	Nitrite reduction	nirD	TIGR02378	120.9
PH2015_12D_Oscillatoriales_45_607	PH2015_12D_scaffold_334_36	C1 compounds	Formaldehyde oxidation	sfh	TIGR02821	449.7
PH2015_12D_Oscillatoriales_45_607	PH2015_12D_scaffold_68_22	Urea	Urease	ureC	TIGR01792	968.8
PH2015_12D_Oscillatoriales_45_607	PH2015_12D_scaffold_334_37	C1 compounds	Formaldehyde oxidation	sgdh	TIGR02818	631.6
PH2015_12D_Oscillatoriales_45_607	PH2015_12D_scaffold_110_16	Oxygen	cytoQu oxidase_bd	cydA	PF01654_seed	496.8
PH2015_12D_Oscillatoriales_45_607	PH2015_12D_scaffold_199_49	Oxygen	cytoC oxidase_caa3	coxA	TIGR02891	701.4
PH2015_12D_Oscillatoriales_45_607	PH2015_12D_scaffold_206_17	Sulfur	Sulfate reduction	cysC	TIGR00455	242.8
PH2015_12D_Oscillatoriales_45_607	PH2015_12D_scaffold_329_10	Carbon fixation	Carbon fixation	rubisco_form_I_alignment	rubisco_form_I_alignment	912.1
PH2015_12D_Oscillatoriales_45_607	PH2015_12D_scaffold_68_20	Urea	Urease	ureB	TIGR00192	155.2
PH2015_12D_Oscillatoriales_45_607	PH2015_12D_scaffold_177_22	Sulfur	Sulfate reduction	sat	TIGR00339	441
PH2015_12D_Oscillatoriales_45_607	PH2015_12D_scaffold_625_33	Halogenated compounds	Halogenated compounds breakdown	hdh	TIGR01428	142.5
PH2015_12D_Oscillatoriales_45_607	PH2015_12D_scaffold_199_48	Oxygen	cytoC oxidase_caa3	coxB	TIGR02866	160.7
PH2015_12D_Oscillatoriales_45_607	PH2015_12D_scaffold_880_20	Halogenated compounds	Halogenated compounds breakdown	hdh	TIGR01428	73.8
PH2015_11S_Bacteroidetes_54_10	PH2015_11S_scaffold_1848_8	Oxygen	cytoQu oxidase_bo	cyoE	TIGR01473	256.9
PH2015_11S_Bacteroidetes_54_10	PH2015_11S_scaffold_1064_5	Sulfur	Sulfate reduction	cysN	TIGR02034	585.7
PH2015_11S_Bacteroidetes_54_10	PH2015_11S_scaffold_1064_7	Sulfur	Sulfate reduction	cysC	TIGR00455	239.4
PH2015_11S_Bacteroidetes_54_10	PH2015_11S_scaffold_665_1	Oxygen	cytoC oxidase_cbb3	ccoN	TIGR00780	642.7
PH2015_11S_Bacteroidetes_54_10	PH2015_11S_scaffold_3887_2	Sulfur	Sulfur oxidation	sulfur_dioxygenase_sdo_alignment	sulfur_dioxygenase_sdo_alignment	128
PH2015_11S_Bacteroidetes_54_10	PH2015_11S_scaffold_616_13	Oxygen	cytoC oxidase_cbb3	ccoP	TIGR00782	121.9
PH2015_11S_Bacteroidetes_54_10	PH2015_11S_scaffold_665_1	Oxygen	cytoC oxidase_cbb3	ccoO	TIGR00781	107.4
PH2015_11S_Bacteroidetes_54_10	PH2015_11S_scaffold_19740_4	Sulfur	Sulfur oxidation	sulfur_dioxygenase_sdo_alignment	sulfur_dioxygenase_sdo_alignment	133.9
PH2015_11S_Bacteroidetes_54_10	PH2015_11S_scaffold_3556_6	NA	Ni_Fe_hydrogenase	Hydrogenase_Group_2a_alignment	Hydrogenase_Vignais_Group_2a_alignment	741.2
PH2015_11S_Cytophagales_30_33	PH2015_11S_scaffold_1652_10	Oxygen	cytoQu oxidase_bo	cyoE	TIGR01473	256
PH2015_11S_Cytophagales_30_33	PH2015_11S_scaffold_10397_6	Sulfur	Sulfur oxidation	sulfur_dioxygenase_sdo_alignment	sulfur_dioxygenase_sdo_alignment	139.7
PH2015_11S_Oscillatoriales_45_847	PH2015_11S_scaffold_43_103	Carbon fixation	Carbon fixation	rubisco_form_I_alignment	rubisco_form_I_alignment	912.1
PH2015_11S_Oscillatoriales_45_847	PH2015_11S_scaffold_1606_21	Oxygen	cytoQu oxidase_bo	cyoE	TIGR01473	353.6
PH2015_11S_Oscillatoriales_45_847	PH2015_11S_scaffold_215_16	Halogenated compounds	Halogenated compounds breakdown	hdh	TIGR01428	142.5
PH2015_11S_Oscillatoriales_45_847	PH2015_11S_scaffold_81_8	NA	arsenate_reduction	ars_glutaredoxin	TIGR02689	244.3
PH2015_11S_Oscillatoriales_45_847	PH2015_11S_scaffold_62_22	Sulfur	Sulfate reduction	sat	TIGR00339	441
PH2015_11S_Oscillatoriales_45_847	PH2015_11S_scaffold_382_27	Nitrogen	Nitrite reduction	nirB	TIGR02374	1098.5
PH2015_11S_Oscillatoriales_45_847	PH2015_11S_scaffold_38_27	Oxygen	cytoQu oxidase_bd	cydB	TIGR00203	149.5
PH2015_11S_Oscillatoriales_45_847	PH2015_11S_scaffold_47_21	Urea	Urease	ureC	TIGR01792	968.8
PH2015_11S_Oscillatoriales_45_847	PH2015_11S_scaffold_136_18	Sulfur	Sulfate reduction	cysC	TIGR00455	242.8
PH2015_11S_Oscillatoriales_45_847	PH2015_11S_scaffold_368_15	C1 compounds	Formaldehyde oxidation	sfh	TIGR02821	449.7
PH2015_11S_Oscillatoriales_45_847	PH2015_11S_scaffold_38_28	Oxygen	cytoQu oxidase_bd	cydA	PF01654_seed	496.8
PH2015_11S_Oscillatoriales_45_847	PH2015_11S_scaffold_451_5	Halogenated compounds	Halogenated compounds breakdown	hdh	TIGR01428	73.8
PH2015_11S_Oscillatoriales_45_847	PH2015_11S_scaffold_382_26	Nitrogen	Nitrite reduction	nirD	TIGR02378	120.9
PH2015_11S_Oscillatoriales_45_847	PH2015_11S_scaffold_47_18	Urea	Urease	ureA	TIGR00193	177.5
PH2015_11S_Oscillatoriales_45_847	PH2015_11S_scaffold_368_14	C1 compounds	Formaldehyde oxidation	sgdh	TIGR02818	633.3
PH2015_11S_Oscillatoriales_45_847	PH2015_11S_scaffold_114_46	Oxygen	cytoC oxidase_caa3	coxB	TIGR02866	160.7
PH2015_11S_Oscillatoriales_45_847	PH2015_11S_scaffold_114_47	Oxygen	cytoC oxidase_caa3	coxA	TIGR02891	701.4
PH2015_11S_Oscillatoriales_45_847	PH2015_11S_scaffold_47_19	Urea	Urease	ureB	TIGR00192	155.2
PH2015_11S_Runella_slithyformis_46_32	PH2015_11S_scaffold_619_1	Sulfur	Sulfur oxidation	sulfur_dioxygenase_sdo_alignment	sulfur_dioxygenase_sdo_alignment	135.3
PH2015_11S_Runella_slithyformis_46_32	PH2015_11S_scaffold_730_1	Methane	Methanol oxidation	methanol_dehydrogenase_pqq_xoxF_mxaF_alignment	pqq_xoxF_mxaF_alignment	188.9
PH2015_11S_Runella_slithyformis_46_32	PH2015_11S_scaffold_94_17	Oxygen	cytoQu oxidase_bo	cyoE	TIGR01473	261.9
PH2015_11S_Runella_slithyformis_46_32	PH2015_11S_scaffold_144_49	Sulfur	Sulfate reduction	cysN	TIGR02034	549.1
PH2015_11S_Sphingobacteriales_37_14	PH2015_11S_scaffold_867_7	Nitrogen	Nitrite reduction	nirB	TIGR02374	1030.6
PH2015_11S_Sphingobacteriales_37_14	PH2015_11S_scaffold_608_9	Oxygen	cytoQu oxidase_bo	cyoE	TIGR01473	247
PH2015_11S_Sphingobacteriales_37_14	PH2015_11S_scaffold_867_8	Nitrogen	Nitrite reduction	nirD	TIGR02378	109.7
PH2015_11S_Sphingobacteriales_37_14	PH2015_11S_scaffold_6136_5	Sulfur	Sulfate reduction	cysN	TIGR02034	556.8
PH2015_01D_Cytophagales_30_21	PH2015_01D_scaffold_515_33	Oxygen	cytoC oxidase_cbb3	ccoN	TIGR00780	654.8
PH2015_01D_Cytophagales_30_21	PH2015_01D_scaffold_515_34	Oxygen	cytoC oxidase_cbb3	ccoP	TIGR00782	103.7
PH2015_01D_Cytophagales_30_21	PH2015_01D_scaffold_515_33	Oxygen	cytoC oxidase_cbb3	ccoO	TIGR00781	259.5
PH2015_01D_Cytophagales_30_21	PH2015_01D_scaffold_342_26	Oxygen	cytoQu oxidase_bo	cyoE	TIGR01473	256
PH2015_01D_Cytophagales_30_21	PH2015_01D_scaffold_1502_13	Sulfur	Sulfur oxidation	sulfur_dioxygenase_sdo_alignment	sulfur_dioxygenase_sdo_alignment	139.7
PH2015_01D_Cytophagales_33_11	PH2015_01D_scaffold_1267_4	Oxygen	cytoC oxidase_cbb3	ccoO	TIGR00781	265.7
PH2015_01D_Cytophagales_33_11	PH2015_01D_scaffold_12_105	NA	arsenate_reduction	ars_thioredoxin	TIGR02691	161
PH2015_01D_Cytophagales_33_11	PH2015_01D_scaffold_250_29	Sulfur	Sulfate reduction	cysN	TIGR02034	581.9
PH2015_01D_Cytophagales_33_11	PH2015_01D_scaffold_250_31	Sulfur	Sulfate reduction	cysC	TIGR00455	231.2
PH2015_01D_Cytophagales_33_11	PH2015_01D_scaffold_1267_5	Oxygen	cytoC oxidase_cbb3	ccoP	TIGR00782	109.1
PH2015_01D_Cytophagales_33_11	PH2015_01D_scaffold_180_46	Oxygen	cytoQu oxidase_bo	cyoE	TIGR01473	261.6
PH2015_01D_Cytophagales_33_11	PH2015_01D_scaffold_1267_4	Oxygen	cytoC oxidase_cbb3	ccoN	TIGR00780	647.3
PH2015_01D_Cytophagales_39_27	PH2015_01D_scaffold_129_5	Oxygen	cytoC oxidase_cbb3	ccoN	TIGR00780	667.7
PH2015_01D_Cytophagales_39_27	PH2015_01D_scaffold_32_48	Sulfur	Sulfur oxidation	sulfur_dioxygenase_sdo_alignment	sulfur_dioxygenase_sdo_alignment	133
PH2015_01D_Cytophagales_39_27	PH2015_01D_scaffold_30_52	Carbon monoxide	CO oxidation	carbon_monoxide_dehydrogenase_coxS_alignment	coxS_alignment	232.4
PH2015_01D_Cytophagales_39_27	PH2015_01D_scaffold_129_5	Oxygen	cytoC oxidase_cbb3	ccoO	TIGR00781	254.5
PH2015_01D_Cytophagales_39_27	PH2015_01D_scaffold_4_91	Methane	Methanol oxidation	methanol_dehydrogenase_pqq_xoxF_mxaF_alignment	pqq_xoxF_mxaF_alignment	190
PH2015_01D_Cytophagales_39_27	PH2015_01D_scaffold_8_43	NA	Ni_Fe_hydrogenase	Hydrogenase_Group_2a_alignment	Hydrogenase_Vignais_Group_2a_alignment	730.2
PH2015_01D_Cytophagales_39_27	PH2015_01D_scaffold_129_7	Oxygen	cytoC oxidase_cbb3	ccoP	TIGR00782	103.2
PH2015_01D_Cytophagales_39_27	PH2015_01D_scaffold_30_50	Carbon monoxide	CO oxidation	carbon_monoxide_dehydrogenase_coxM_alignment	coxM_alignment	213.1
PH2015_01D_Cytophagales_39_27	PH2015_01D_scaffold_30_51	Oxygen	cytoC oxidase_caa3	coxL	TIGR02416	720.1
PH2015_01D_Oscillatoriales_44_513	PH2015_01D_scaffold_2008_14	Nitrogen	Nitrite reduction	nirD	TIGR02378	120.4
PH2015_01D_Oscillatoriales_44_513	PH2015_01D_scaffold_247_20	NA	arsenate_reduction	ars_glutaredoxin	TIGR02689	199.7
PH2015_01D_Oscillatoriales_44_513	PH2015_01D_scaffold_428_25	Oxygen	cytoQu oxidase_bo	cyoE	TIGR01473	350.3
PH2015_01D_Oscillatoriales_44_513	PH2015_01D_scaffold_506_63	Oxygen	cytoQu oxidase_bd	cydA	PF01654_seed	498.4
PH2015_01D_Oscillatoriales_44_513	PH2015_01D_scaffold_10077_3	Sulfur	Sulfur oxidation	sulfur_dioxygenase_sdo_alignment	sulfur_dioxygenase_sdo_alignment	347.7
PH2015_01D_Oscillatoriales_44_513	PH2015_01D_scaffold_603_22	Urea	Urease	ureA	TIGR00193	175.9
PH2015_01D_Oscillatoriales_44_513	PH2015_01D_scaffold_428_20	Oxygen	cytoC oxidase_caa3	coxB	TIGR02866	170.7
PH2015_01D_Oscillatoriales_44_513	PH2015_01D_scaffold_428_7	C1 compounds	Formaldehyde oxidation	sfh	TIGR02821	457.7
PH2015_01D_Oscillatoriales_44_513	PH2015_01D_scaffold_506_64	Oxygen	cytoQu oxidase_bd	cydB	TIGR00203	151.2
PH2015_01D_Oscillatoriales_44_513	PH2015_01D_scaffold_270_18	Oxygen	cytoC oxidase_cbb3	ccoN	TIGR00780	266.9
PH2015_01D_Oscillatoriales_44_513	PH2015_01D_scaffold_603_23	Urea	Urease	ureB	TIGR00192	158.5
PH2015_01D_Oscillatoriales_44_513	PH2015_01D_scaffold_428_6	C1 compounds	Formaldehyde oxidation	sgdh	TIGR02818	621
PH2015_01D_Oscillatoriales_44_513	PH2015_01D_scaffold_2008_15	Nitrogen	Nitrite reduction	nirB	TIGR02374	1095
PH2015_01D_Oscillatoriales_44_513	PH2015_01D_scaffold_1296_1	Sulfur	Sulfate reduction	sat	TIGR00339	434.9
PH2015_01D_Oscillatoriales_44_513	PH2015_01D_scaffold_603_24	Urea	Urease	ureC	TIGR01792	980.6
PH2015_01D_Oscillatoriales_44_513	PH2015_01D_scaffold_428_19	Oxygen	cytoC oxidase_caa3	coxA	TIGR02891	699.9
PH2015_01D_Oscillatoriales_44_513	PH2015_01D_scaffold_252_28	Sulfur	Sulfate reduction	cysC	TIGR00455	240.9
PH2015_01D_Oscillatoriales_44_513	PH2015_01D_scaffold_824_37	Carbon fixation	Carbon fixation	rubisco_form_I_alignment	rubisco_form_I_alignment	647.6
PH2015_01D_Oscillatoriales_44_513	PH2015_01D_scaffold_270_17	Oxygen	cytoC oxidase_cbb3	ccoO	TIGR00781	95.3
PH2015_01D_Oscillatoriales_44_513	PH2015_01D_scaffold_1576_20	Halogenated compounds	Halogenated compounds breakdown	hdh	TIGR01428	74.1
PH2015_01D_Oscillatoriales_46_31	PH2015_01D_scaffold_14527_2	Sulfur	Sulfate reduction	cysC	TIGR00455	243
PH2015_01D_Oscillatoriales_46_31	PH2015_01D_scaffold_3648_2	Nitrogen	Nitrite reduction	nirD	TIGR02378	120.9
PH2015_01D_Oscillatoriales_46_31	PH2015_01D_scaffold_534_13	Oxygen	cytoQu oxidase_bd	cydB	TIGR00203	149.5
PH2015_01D_Oscillatoriales_46_31	PH2015_01D_scaffold_4394_3	Urea	Urease	ureA	TIGR00193	177.5
PH2015_01D_Oscillatoriales_46_31	PH2015_01D_scaffold_2442_5	NA	arsenate_reduction	ars_glutaredoxin	TIGR02689	241.4
PH2015_01D_Oscillatoriales_46_31	PH2015_01D_scaffold_3648_1	Nitrogen	Nitrite reduction	nirB	TIGR02374	1090.6
PH2015_01D_Oscillatoriales_46_31	PH2015_01D_scaffold_534_14	Oxygen	cytoQu oxidase_bd	cydA	PF01654_seed	496.8
PH2015_01D_Oscillatoriales_46_31	PH2015_01D_scaffold_4725_4	Oxygen	cytoC oxidase_caa3	coxA	TIGR02891	701.4
PH2015_01D_Oscillatoriales_46_31	PH2015_01D_scaffold_4394_4	Urea	Urease	ureB	TIGR00192	155.2
PH2015_01D_Oscillatoriales_46_31	PH2015_01D_scaffold_4970_1	Carbon fixation	Carbon fixation	rubisco_form_I_alignment	rubisco_form_I_alignment	570.8
PH2015_01D_Oscillatoriales_46_31	PH2015_01D_scaffold_21449_1	Oxygen	cytoQu oxidase_bo	cyoE	TIGR01473	260.8
PH2015_01D_Oscillatoriales_46_31	PH2015_01D_scaffold_4394_6	Urea	Urease	ureC	TIGR01792	968.8
PH2015_01D_Oscillatoriales_46_31	PH2015_01D_scaffold_1258_21	Sulfur	Sulfate reduction	sat	TIGR00339	442.2
PH2015_01D_Oscillatoriales_46_31	PH2015_01D_scaffold_1186_13	Halogenated compounds	Halogenated compounds breakdown	hdh	TIGR01428	143.2
PH2015_01D_Oscillatoriales_46_31	PH2015_01D_scaffold_4725_3	Oxygen	cytoC oxidase_caa3	coxB	TIGR02866	160.7
PH2015_01D_RIFCSPHIGHO2_12_FULL_Curvibacter_63_18_curated_58_15	PH2015_01D_scaffold_59_78	Oxygen	cytoQu oxidase_bo	cyoE	TIGR01473	313.8
PH2015_01D_RIFCSPHIGHO2_12_FULL_Curvibacter_63_18_curated_58_15	PH2015_01D_scaffold_160_37	NA	Ni_Fe_hydrogenase	Hydrogenase_Group_3d_alignment	Hydrogenase_Vignais_Group_3d_alignment	769.1
PH2015_01D_RIFCSPHIGHO2_12_FULL_Curvibacter_63_18_curated_58_15	PH2015_01D_scaffold_107_45	Oxygen	cytoC oxidase_cbb3	ccoO	TIGR00781	310
PH2015_01D_RIFCSPHIGHO2_12_FULL_Curvibacter_63_18_curated_58_15	PH2015_01D_scaffold_206_13	Sulfur	Sulfur oxidation	sulfur_dioxygenase_sdo_alignment	sulfur_dioxygenase_sdo_alignment	282.7
PH2015_01D_RIFCSPHIGHO2_12_FULL_Curvibacter_63_18_curated_58_15	PH2015_01D_scaffold_784_13	C1 compounds	Formaldehyde oxidation	sfh	TIGR02821	419.8
PH2015_01D_RIFCSPHIGHO2_12_FULL_Curvibacter_63_18_curated_58_15	PH2015_01D_scaffold_59_69	Oxygen	cytoC oxidase_caa3	coxA	TIGR02891	695.8
PH2015_01D_RIFCSPHIGHO2_12_FULL_Curvibacter_63_18_curated_58_15	PH2015_01D_scaffold_107_44	Oxygen	cytoC oxidase_cbb3	ccoN	TIGR00780	789.4
PH2015_01D_RIFCSPHIGHO2_12_FULL_Curvibacter_63_18_curated_58_15	PH2015_01D_scaffold_67_101	Oxygen	cytoQu oxidase_bd	cydA	PF01654_seed	514.4
PH2015_01D_RIFCSPHIGHO2_12_FULL_Curvibacter_63_18_curated_58_15	PH2015_01D_scaffold_395_22	Urea	Urease	ureC	TIGR01792	945.4
PH2015_01D_RIFCSPHIGHO2_12_FULL_Curvibacter_63_18_curated_58_15	PH2015_01D_scaffold_107_47	Oxygen	cytoC oxidase_cbb3	ccoP	TIGR00782	276.8
PH2015_01D_RIFCSPHIGHO2_12_FULL_Curvibacter_63_18_curated_58_15	PH2015_01D_scaffold_126_8	Sulfur	Sulfate reduction	asrC	TIGR00014	137.7
PH2015_01D_RIFCSPHIGHO2_12_FULL_Curvibacter_63_18_curated_58_15	PH2015_01D_scaffold_395_23	Urea	Urease	ureB	TIGR00192	147.3
PH2015_01D_RIFCSPHIGHO2_12_FULL_Curvibacter_63_18_curated_58_15	PH2015_01D_scaffold_65_98	Nitrogen	Nitrite reduction	nirD	TIGR02378	82.3
PH2015_01D_RIFCSPHIGHO2_12_FULL_Curvibacter_63_18_curated_58_15	PH2015_01D_scaffold_59_68	Oxygen	cytoC oxidase_caa3	coxB	TIGR02866	191.6
PH2015_01D_RIFCSPHIGHO2_12_FULL_Curvibacter_63_18_curated_58_15	PH2015_01D_scaffold_395_25	Urea	Urease	ureA	TIGR00193	171.6
PH2015_01D_RIFCSPHIGHO2_12_FULL_Curvibacter_63_18_curated_58_15	PH2015_01D_scaffold_379_5	Sulfur	Sulfate reduction	cysN	TIGR02034	403.5
PH2015_01D_RIFCSPHIGHO2_12_FULL_Curvibacter_63_18_curated_58_15	PH2015_01D_scaffold_784_12	C1 compounds	Formaldehyde oxidation	sgdh	TIGR02818	619.2
PH2015_01D_RIFCSPHIGHO2_12_FULL_Curvibacter_63_18_curated_58_15	PH2015_01D_scaffold_65_99	Nitrogen	Nitrite reduction	nirB	TIGR02374	897.5
PH2015_01D_RIFCSPHIGHO2_12_FULL_Curvibacter_63_18_curated_58_15	PH2015_01D_scaffold_62_73	Sulfur	Sulfur oxidation	sulfur_dioxygenase_sdo_alignment	sulfur_dioxygenase_sdo_alignment	313.2
PH2015_01D_RIFCSPHIGHO2_12_FULL_Curvibacter_63_18_curated_58_15	PH2015_01D_scaffold_67_100	Oxygen	cytoQu oxidase_bd	cydB	TIGR00203	120.8
PH2015_01D_RIFCSPHIGHO2_12_FULL_Curvibacter_63_18_curated_58_15	PH2015_01D_scaffold_206_5	Sulfur	Sulfide oxidation	sulfide_quinone_oxidoreductase_sqr_alignment	sqr_alignment	589.7
PH2015_01D_RIFOXYD2_FULL_Sphingobacteria_35_12_curated_36_10	PH2015_01D_scaffold_7094_2	Oxygen	cytoQu oxidase_bo	cyoE	TIGR01473	249.8
PH2015_01D_RIFOXYD2_FULL_Sphingobacteria_35_12_curated_36_10	PH2015_01D_scaffold_855_13	Oxygen	cytoC oxidase_cbb3	ccoO	TIGR00781	258.9
PH2015_01D_RIFOXYD2_FULL_Sphingobacteria_35_12_curated_36_10	PH2015_01D_scaffold_383_3	Sulfur	Sulfur oxidation	sulfur_dioxygenase_sdo_alignment	sulfur_dioxygenase_sdo_alignment	132.6
PH2015_01D_RIFOXYD2_FULL_Sphingobacteria_35_12_curated_36_10	PH2015_01D_scaffold_855_13	Oxygen	cytoC oxidase_cbb3	ccoN	TIGR00780	669.5
PH2015_01D_RIFOXYD2_FULL_Sphingobacteria_35_12_curated_37_39	PH2015_01D_scaffold_624_12	Sulfur	Sulfur oxidation	sulfur_dioxygenase_sdo_alignment	sulfur_dioxygenase_sdo_alignment	128
PH2015_01D_RIFOXYD2_FULL_Sphingobacteria_35_12_curated_37_39	PH2015_01D_scaffold_0_108	Nitrogen	Nitrite reduction	nirB	TIGR02374	1069.8
PH2015_01D_RIFOXYD2_FULL_Sphingobacteria_35_12_curated_37_39	PH2015_01D_scaffold_0_122	Methane	Methanol oxidation	methanol_dehydrogenase_pqq_xoxF_mxaF_alignment	pqq_xoxF_mxaF_alignment	169.3
PH2015_01D_RIFOXYD2_FULL_Sphingobacteria_35_12_curated_37_39	PH2015_01D_scaffold_0_109	Nitrogen	Nitrite reduction	nirD	TIGR02378	114.2
PH2015_01D_RIFOXYD2_FULL_Sphingobacteria_35_12_curated_37_39	PH2015_01D_scaffold_396_17	Oxygen	cytoQu oxidase_bo	cyoE	TIGR01473	243.1
PH2015_01D_Runella_slithyformis_46_14	PH2015_01D_scaffold_2414_10	Nitrogen	Nitrite reduction	nirB	TIGR02374	579.6
PH2015_01D_Runella_slithyformis_46_14	PH2015_01D_scaffold_2414_9	Nitrogen	Nitrite reduction	nirD	TIGR02378	106.5
PH2015_01D_Runella_slithyformis_46_14	PH2015_01D_scaffold_10264_3	Oxygen	cytoQu oxidase_bo	cyoE	TIGR01473	261.8
PH2015_01D_Sphingobacteriales_34_72	PH2015_01D_scaffold_555_35	Oxygen	cytoC oxidase_cbb3	ccoO	TIGR00781	91.4
PH2015_01D_Sphingobacteriales_34_72	PH2015_01D_scaffold_555_36	Oxygen	cytoC oxidase_cbb3	ccoN	TIGR00780	245.3
PH2015_01D_Sphingobacteriales_34_72	PH2015_01D_scaffold_1129_13	Nitrogen	Nitrite reduction	nirB	TIGR02374	1034
PH2015_01D_Sphingobacteriales_34_72	PH2015_01D_scaffold_1129_14	Nitrogen	Nitrite reduction	nirD	TIGR02378	106
PH2015_01D_Sphingobacteriales_34_72	PH2015_01D_scaffold_841_10	Oxygen	cytoQu oxidase_bo	cyoE	TIGR01473	249.9
PH2015_01D_Sphingobacteriales_34_72	PH2015_01D_scaffold_1170_3	Sulfur	Sulfate reduction	cysN	TIGR02034	553.1
PH2015_01D_Sphingobacteriales_40_17	PH2015_01D_scaffold_1574_4	Nitrogen	Nitrite reduction	nirD	TIGR02378	114.7
PH2015_01D_Sphingobacteriales_40_17	PH2015_01D_scaffold_769_5	Sulfur	Sulfur oxidation	sulfur_dioxygenase_sdo_alignment	sulfur_dioxygenase_sdo_alignment	124.4
PH2015_01D_Sphingobacteriales_40_17	PH2015_01D_scaffold_9967_3	Oxygen	cytoQu oxidase_bo	cyoE	TIGR01473	263.3
PH2015_01D_Sphingobacteriales_40_17	PH2015_01D_scaffold_655_5	Sulfur	Sulfur oxidation	sulfur_dioxygenase_sdo_alignment	sulfur_dioxygenase_sdo_alignment	145.2
PH2015_01D_Sphingobacteriales_40_17	PH2015_01D_scaffold_1574_3	Nitrogen	Nitrite reduction	nirB	TIGR02374	1062
PH2015_01D_Sphingobacteriales_40_17	PH2015_01D_scaffold_108_35	Sulfur	Sulfate reduction	cysN	TIGR02034	538.4
PH2015_01D_Sphingobacteriales_47_7	PH2015_01D_scaffold_2876_6	Oxygen	cytoC oxidase_cbb3	ccoN	TIGR00780	189.5
PH2015_01D_Sphingobacteriales_47_7	PH2015_01D_scaffold_1489_7	Oxygen	cytoQu oxidase_bo	cyoE	TIGR01473	255.3
PH2015_01D_Sphingobacteriales_47_7	PH2015_01D_scaffold_1820_4	Sulfur	Sulfur oxidation	sulfur_dioxygenase_sdo_alignment	sulfur_dioxygenase_sdo_alignment	153.2
PH2015_01D_Sphingobacteriales_47_7	PH2015_01D_scaffold_5298_4	Sulfur	Sulfate reduction	cysN	TIGR02034	536.5
PH2015_08D_Alphaproteobacteria_46_9	PH2015_08D_scaffold_2807_4	Oxygen	cytoC oxidase_caa3	coxA	TIGR02891	713.8
PH2015_08D_Alphaproteobacteria_46_9	PH2015_08D_scaffold_706_19	Oxygen	cytoC oxidase_cbb3	ccoN	TIGR00780	738.6
PH2015_08D_Alphaproteobacteria_46_9	PH2015_08D_scaffold_210_18	Sulfur	Sulfate reduction	cysC	TIGR00455	239.3
PH2015_08D_Alphaproteobacteria_46_9	PH2015_08D_scaffold_706_18	Oxygen	cytoC oxidase_cbb3	ccoO	TIGR00781	347.8
PH2015_08D_Alphaproteobacteria_46_9	PH2015_08D_scaffold_2807_3	Oxygen	cytoC oxidase_caa3	coxB	TIGR02866	201.9
PH2015_08D_Alphaproteobacteria_46_9	PH2015_08D_scaffold_706_16	Oxygen	cytoC oxidase_cbb3	ccoP	TIGR00782	303.8
PH2015_08D_Alphaproteobacteria_46_9	PH2015_08D_scaffold_2807_5	Oxygen	cytoQu oxidase_bo	cyoE	TIGR01473	312.6
PH2015_08D_Flavobacteriia_32_81	PH2015_08D_scaffold_3_259	Oxygen	cytoC oxidase_cbb3	ccoO	TIGR00781	238.8
PH2015_08D_Flavobacteriia_32_81	PH2015_08D_scaffold_21_10	Sulfur	Sulfate reduction	asrC	TIGR00014	113.1
PH2015_08D_Flavobacteriia_32_81	PH2015_08D_scaffold_3_261	Oxygen	cytoC oxidase_cbb3	ccoP	TIGR00782	106
PH2015_08D_Flavobacteriia_32_81	PH2015_08D_scaffold_3_259	Oxygen	cytoC oxidase_cbb3	ccoN	TIGR00780	661
PH2015_08D_Flavobacteriia_32_81	PH2015_08D_scaffold_0_720	Oxygen	cytoQu oxidase_bo	cyoE	TIGR01473	264
PH2015_08D_Nostocales_37_15	PH2015_08D_scaffold_2349_7	Oxygen	cytoC oxidase_caa3	coxB	TIGR02866	172.4
PH2015_08D_Nostocales_37_15	PH2015_08D_scaffold_2819_9	C1 compounds	Formaldehyde oxidation	sfh	TIGR02821	459.9
PH2015_08D_Nostocales_37_15	PH2015_08D_scaffold_35129_2	Oxygen	cytoQu oxidase_bd	cydA	PF01654_seed	195.7
PH2015_08D_Nostocales_37_15	PH2015_08D_scaffold_579_18	Urea	Urease	ureC	TIGR01792	996.8
PH2015_08D_Nostocales_37_15	PH2015_08D_scaffold_13669_2	Nitrogen	N fixation	nifB_Mo	TIGR01286	498.2
PH2015_08D_Nostocales_37_15	PH2015_08D_scaffold_9041_3	Oxygen	cytoQu oxidase_bd	cydB	TIGR00203	151.6
PH2015_08D_Nostocales_37_15	PH2015_08D_scaffold_2349_6	Oxygen	cytoC oxidase_caa3	coxA	TIGR02891	713.2
PH2015_08D_Nostocales_37_15	PH2015_08D_scaffold_8321_3	NA	arsenate_reduction	ars_glutaredoxin	TIGR02689	227.5
PH2015_08D_Nostocales_37_15	PH2015_08D_scaffold_1270_15	NA	Ni_Fe_hydrogenase	Hydrogenase_Group_3d_alignment	Hydrogenase_Vignais_Group_3d_alignment	793
PH2015_08D_Nostocales_37_15	PH2015_08D_scaffold_138_20	Sulfur	Sulfate reduction	sat	TIGR00339	448.2
PH2015_08D_Nostocales_37_15	PH2015_08D_scaffold_14460_2	NA	Ni_Fe_hydrogenase	Hydrogenase_Group_2a_alignment	Hydrogenase_Vignais_Group_2a_alignment	578.7
PH2015_08D_Nostocales_37_15	PH2015_08D_scaffold_2819_7	C1 compounds	Formaldehyde oxidation	sgdh	TIGR02818	629.9
PH2015_08D_Nostocales_37_15	PH2015_08D_scaffold_2298_20	Sulfur	Sulfur oxidation	sulfur_dioxygenase_sdo_alignment	sulfur_dioxygenase_sdo_alignment	343
PH2015_08D_Nostocales_37_15	PH2015_08D_scaffold_2828_1	Oxygen	cytoQu oxidase_bd	cydA	PF01654_seed	352.4
PH2015_08D_Nostocales_37_15	PH2015_08D_scaffold_8024_3	Oxygen	cytoC oxidase_caa3	coxB	TIGR02866	169.8
PH2015_08D_Nostocales_37_15	PH2015_08D_scaffold_579_21	Urea	Urease	ureA	TIGR00193	183.8
PH2015_08D_Nostocales_37_15	PH2015_08D_scaffold_579_19	Urea	Urease	ureB	TIGR00192	162.9
PH2015_08D_Nostocales_37_15	PH2015_08D_scaffold_2349_9	Oxygen	cytoQu oxidase_bo	cyoE	TIGR01473	356.5
PH2015_08D_Nostocales_37_15	PH2015_08D_scaffold_9882_1	Oxygen	cytoC oxidase_caa3	coxA	TIGR02891	679.9
PH2015_08D_Nostocales_37_15	PH2015_08D_scaffold_9041_4	Oxygen	cytoQu oxidase_bd	cydA	PF01654_seed	156.3
PH2015_08D_Nostocales_37_15	PH2015_08D_scaffold_603_13	Nitrogen	N fixation	nifH	TIGR01287	463.1
PH2015_08D_Nostocales_39_10	PH2015_08D_scaffold_1247_11	Nitrogen	N fixation	nifH	TIGR01287	467
PH2015_08D_Nostocales_39_10	PH2015_08D_scaffold_3427_8	Sulfur	Sulfur oxidation	sulfur_dioxygenase_sdo_alignment	sulfur_dioxygenase_sdo_alignment	339
PH2015_08D_Nostocales_39_10	PH2015_08D_scaffold_164_10	Oxygen	cytoC oxidase_caa3	coxB	TIGR02866	180.2
PH2015_08D_Nostocales_39_10	PH2015_08D_scaffold_1184_17	Oxygen	cytoQu oxidase_bd	cydA	PF01654_seed	496.6
PH2015_08D_Nostocales_39_10	PH2015_08D_scaffold_127_24	NA	Ni_Fe_hydrogenase	Hydrogenase_Group_3d_alignment	Hydrogenase_Vignais_Group_3d_alignment	783.2
PH2015_08D_Nostocales_39_10	PH2015_08D_scaffold_1184_16	Oxygen	cytoQu oxidase_bd	cydB	TIGR00203	150.6
PH2015_08D_Nostocales_39_10	PH2015_08D_scaffold_184_23	Oxygen	cytoC oxidase_caa3	coxA	TIGR02891	699
PH2015_08D_Nostocales_39_10	PH2015_08D_scaffold_252_28	Sulfur	Sulfate reduction	sat	TIGR00339	440.8
PH2015_08D_Nostocales_39_10	PH2015_08D_scaffold_164_11	Oxygen	cytoC oxidase_caa3	coxA	TIGR02891	710.6
PH2015_08D_Nostocales_39_10	PH2015_08D_scaffold_2867_3	C1 compounds	Formaldehyde oxidation	sgdh	TIGR02818	630.8
PH2015_08D_Nostocales_39_10	PH2015_08D_scaffold_134_45	Nitrogen	N fixation	nifB_Mo	TIGR01286	491.4
PH2015_08D_Nostocales_39_10	PH2015_08D_scaffold_184_24	Oxygen	cytoC oxidase_caa3	coxB	TIGR02866	170.5
PH2015_08D_Nostocales_39_10	PH2015_08D_scaffold_142_19	Urea	Urease	ureC	TIGR01792	1002.5
PH2015_08D_Nostocales_39_10	PH2015_08D_scaffold_142_17	Urea	Urease	ureA	TIGR00193	181.6
PH2015_08D_Nostocales_39_10	PH2015_08D_scaffold_142_18	Urea	Urease	ureB	TIGR00192	157.1
PH2015_08D_Nostocales_39_10	PH2015_08D_scaffold_164_8	Oxygen	cytoQu oxidase_bo	cyoE	TIGR01473	355.2
PH2015_08D_Oscillatoriales_45_74	PH2015_08D_scaffold_23577_2	Halogenated compounds	Halogenated compounds breakdown	hdh	TIGR01428	73.8
PH2015_08D_Oscillatoriales_45_74	PH2015_08D_scaffold_2770_20	Nitrogen	Nitrite reduction	nirD	TIGR02378	123.9
PH2015_08D_Oscillatoriales_45_74	PH2015_08D_scaffold_178_4	Urea	Urease	ureB	TIGR00192	136.9
PH2015_08D_Oscillatoriales_45_74	PH2015_08D_scaffold_157_21	C1 compounds	Formaldehyde oxidation	sfh	TIGR02821	447
PH2015_08D_Oscillatoriales_45_74	PH2015_08D_scaffold_688_15	Oxygen	cytoQu oxidase_bo	cyoE	TIGR01473	348.7
PH2015_08D_Oscillatoriales_45_74	PH2015_08D_scaffold_157_22	C1 compounds	Formaldehyde oxidation	sgdh	TIGR02818	621.2
PH2015_08D_Oscillatoriales_45_74	PH2015_08D_scaffold_341_15	Sulfur	Sulfur oxidation	sulfur_dioxygenase_sdo_alignment	sulfur_dioxygenase_sdo_alignment	349.8
PH2015_08D_Oscillatoriales_45_74	PH2015_08D_scaffold_2271_20	Oxygen	cytoQu oxidase_bd	cydB	TIGR00203	150.2
PH2015_08D_Oscillatoriales_45_74	PH2015_08D_scaffold_178_7	Urea	Urease	ureC	TIGR01792	974
PH2015_08D_Oscillatoriales_45_74	PH2015_08D_scaffold_207_2	Sulfur	Sulfate reduction	cysC	TIGR00455	242
PH2015_08D_Oscillatoriales_45_74	PH2015_08D_scaffold_2271_19	Oxygen	cytoQu oxidase_bd	cydA	PF01654_seed	496.2
PH2015_08D_Oscillatoriales_45_74	PH2015_08D_scaffold_688_12	Oxygen	cytoC oxidase_caa3	coxA	TIGR02891	697
PH2015_08D_Oscillatoriales_45_74	PH2015_08D_scaffold_2155_9	NA	arsenate_reduction	ars_glutaredoxin	TIGR02689	244.9
PH2015_08D_Oscillatoriales_45_74	PH2015_08D_scaffold_688_13	Oxygen	cytoC oxidase_caa3	coxB	TIGR02866	171.9
PH2015_08D_Oscillatoriales_45_74	PH2015_08D_scaffold_2770_21	Nitrogen	Nitrite reduction	nirB	TIGR02374	699.8
PH2015_08D_Oscillatoriales_45_74	PH2015_08D_scaffold_178_3	Urea	Urease	ureA	TIGR00193	133.4
PH2015_08D_Oscillatoriales_45_74	PH2015_08D_scaffold_209_28	Sulfur	Sulfate reduction	sat	TIGR00339	442.2
PH2015_08D_Oscillatoriales_46_1646	PH2015_08D_scaffold_1427_56	Oxygen	cytoC oxidase_cbb3	ccoO	TIGR00781	95.1
PH2015_08D_Oscillatoriales_46_1646	PH2015_08D_scaffold_1775_31	Oxygen	cytoQu oxidase_bd	cydB	TIGR00203	152
PH2015_08D_Oscillatoriales_46_1646	PH2015_08D_scaffold_1427_55	Oxygen	cytoC oxidase_cbb3	ccoN	TIGR00780	265.6
PH2015_08D_Oscillatoriales_46_1646	PH2015_08D_scaffold_2804_134	NA	arsenate_reduction	ars_glutaredoxin	TIGR02689	203.8
PH2015_08D_Oscillatoriales_46_1646	PH2015_08D_scaffold_971_48	Urea	Urease	ureA	TIGR00193	177.9
PH2015_08D_Oscillatoriales_46_1646	PH2015_08D_scaffold_1775_32	Oxygen	cytoQu oxidase_bd	cydA	PF01654_seed	492.6
PH2015_08D_Oscillatoriales_46_1646	PH2015_08D_scaffold_1176_43	Halogenated compounds	Halogenated compounds breakdown	hdh	TIGR01428	140.3
PH2015_08D_Oscillatoriales_46_1646	PH2015_08D_scaffold_639_105	C1 compounds	Formaldehyde oxidation	sfh	TIGR02821	450.7
PH2015_08D_Oscillatoriales_46_1646	PH2015_08D_scaffold_4048_9	Sulfur	Sulfate reduction	cysC	TIGR00455	245.9
PH2015_08D_Oscillatoriales_46_1646	PH2015_08D_scaffold_846_30	Sulfur	Sulfate reduction	sat	TIGR00339	400
PH2015_08D_Oscillatoriales_46_1646	PH2015_08D_scaffold_885_21	Sulfur	Sulfate reduction	cysC	TIGR00455	246.1
PH2015_08D_Oscillatoriales_46_1646	PH2015_08D_scaffold_3931_14	Nitrogen	Nitrite reduction	nirD	TIGR02378	118.6
PH2015_08D_Oscillatoriales_46_1646	PH2015_08D_scaffold_971_51	Urea	Urease	ureC	TIGR01792	978.7
PH2015_08D_Oscillatoriales_46_1646	PH2015_08D_scaffold_3931_13	Nitrogen	Nitrite reduction	nirB	TIGR02374	1062.4
PH2015_08D_Oscillatoriales_46_1646	PH2015_08D_scaffold_639_106	C1 compounds	Formaldehyde oxidation	sgdh	TIGR02818	633.9
PH2015_08D_Oscillatoriales_46_1646	PH2015_08D_scaffold_971_49	Urea	Urease	ureB	TIGR00192	154
PH2015_08D_Oscillatoriales_46_1646	PH2015_08D_scaffold_5126_15	Oxygen	cytoQu oxidase_bo	cyoE	TIGR01473	350.7
PH2015_08D_Runella_slithyformis_46_7	PH2015_08D_scaffold_2793_6	Sulfur	Sulfate reduction	cysN	TIGR02034	549.1
PH2015_08D_Runella_slithyformis_46_7	PH2015_08D_scaffold_16774_3	Oxygen	cytoQu oxidase_bo	cyoE	TIGR01473	261.9
PH2015_08D_Runella_slithyformis_46_7	PH2015_08D_scaffold_5964_2	Methane	Methanol oxidation	methanol_dehydrogenase_pqq_xoxF_mxaF_alignment	pqq_xoxF_mxaF_alignment	175.1
PH2015_08D_Verrucomicrobia_54_98	PH2015_08D_scaffold_4538_7	Nitrogen	Nitrite reduction	nirB	TIGR02374	1066.8
PH2015_08D_Verrucomicrobia_54_98	PH2015_08D_scaffold_4461_7	Oxygen	cytoC oxidase_cbb3	ccoN	TIGR00780	621
PH2015_08D_Verrucomicrobia_54_98	PH2015_08D_scaffold_4538_6	Nitrogen	Nitrite reduction	nirD	TIGR02378	116.4
PH2015_08D_Verrucomicrobia_54_98	PH2015_08D_scaffold_732_13	Oxygen	cytoC oxidase_cbb3	ccoO	TIGR00781	93.9
PH2015_08D_Verrucomicrobia_54_98	PH2015_08D_scaffold_4461_5	Oxygen	cytoC oxidase_cbb3	ccoP	TIGR00782	105.3
PH2015_08D_Verrucomicrobia_54_98	PH2015_08D_scaffold_213_36	Halogenated compounds	Chlorite reduction	cld	PF06778_seed	163.8
PH2015_08D_Verrucomicrobia_54_98	PH2015_08D_scaffold_5615_7	Oxygen	cytoQu oxidase_bo	cyoE	TIGR01473	249.5
PH2015_08D_Verrucomicrobia_54_98	PH2015_08D_scaffold_4461_7	Oxygen	cytoC oxidase_cbb3	ccoO	TIGR00781	174.6
PH2015_08D_Verrucomicrobia_54_98	PH2015_08D_scaffold_1143_11	NA	arsenate_reduction	ars_thioredoxin	TIGR02691	145.8
PH2015_08D_Verrucomicrobia_62_147	PH2015_08D_scaffold_525_6	Oxygen	cytoQu oxidase_bo	cyoE	TIGR01473	231.2
PH2015_08D_Verrucomicrobia_62_147	PH2015_08D_scaffold_2529_18	Sulfur	Sulfate reduction	cysN	TIGR02034	475.9
PH2015_08D_Verrucomicrobia_62_147	PH2015_08D_scaffold_1179_9	Halogenated compounds	Chlorite reduction	cld	PF06778_seed	174.4
PH2015_08D_Verrucomicrobia_62_147	PH2015_08D_scaffold_14_117	Urea	Urease	ureB	TIGR00192	146.1
PH2015_08D_Verrucomicrobia_62_147	PH2015_08D_scaffold_23_17	Oxygen	cytoC oxidase_cbb3	ccoO	TIGR00781	84.3
PH2015_08D_Verrucomicrobia_62_147	PH2015_08D_scaffold_14_116	Urea	Urease	ureC	TIGR01792	945.6
PH2015_08D_Verrucomicrobia_62_147	PH2015_08D_scaffold_117_6	NA	arsenate_reduction	ars_thioredoxin	TIGR02691	144.2
PH2015_08D_Verrucomicrobia_62_147	PH2015_08D_scaffold_38_59	C1 compounds	Formate oxidation	fdhA	TIGR01591	748.5
PH2015_08D_Verrucomicrobia_62_147	PH2015_08D_scaffold_14_118	Urea	Urease	ureA	TIGR00193	169.6
PH2015_06S_Alphaproteobacteria_46_36	PH2015_06S_scaffold_17_158	Sulfur	Sulfate reduction	cysC	TIGR00455	239.3
PH2015_06S_Alphaproteobacteria_46_36	PH2015_06S_scaffold_1012_17	Oxygen	cytoC oxidase_cbb3	ccoO	TIGR00781	347.8
PH2015_06S_Alphaproteobacteria_46_36	PH2015_06S_scaffold_1012_15	Oxygen	cytoC oxidase_cbb3	ccoP	TIGR00782	303.8
PH2015_06S_Alphaproteobacteria_46_36	PH2015_06S_scaffold_48491_1	C1 compounds	Formaldehyde oxidation	sgdh	TIGR02818	597.4
PH2015_06S_Alphaproteobacteria_46_36	PH2015_06S_scaffold_266_5	Oxygen	cytoQu oxidase_bo	cyoE	TIGR01473	312.6
PH2015_06S_Alphaproteobacteria_46_36	PH2015_06S_scaffold_1012_18	Oxygen	cytoC oxidase_cbb3	ccoN	TIGR00780	738.6
PH2015_06S_Alphaproteobacteria_46_36	PH2015_06S_scaffold_266_4	Oxygen	cytoC oxidase_caa3	coxA	TIGR02891	713.8
PH2015_06S_Alphaproteobacteria_46_36	PH2015_06S_scaffold_266_3	Oxygen	cytoC oxidase_caa3	coxB	TIGR02866	201.9
PH2015_06S_Bacteroidetes_32_163	PH2015_06S_scaffold_379_24	Sulfur	Sulfate reduction	cysC	TIGR00455	230.5
PH2015_06S_Bacteroidetes_32_163	PH2015_06S_scaffold_646_5	Nitrogen	Nitrite reduction	nirB	TIGR02374	1053.9
PH2015_06S_Bacteroidetes_32_163	PH2015_06S_scaffold_155_20	NA	arsenate_reduction	ars_thioredoxin	TIGR02691	151.6
PH2015_06S_Bacteroidetes_32_163	PH2015_06S_scaffold_646_8	Nitrogen	Nitrite reduction	nirD	TIGR02378	111.3
PH2015_06S_Bacteroidetes_32_163	PH2015_06S_scaffold_274_7	Sulfur	Sulfate reduction	cysN	TIGR02034	566.6
PH2015_06S_Bacteroidetes_32_163	PH2015_06S_scaffold_4408_5	Oxygen	cytoQu oxidase_bo	cyoE	TIGR01473	229.7
PH2015_06S_Curvibacter_60_13	PH2015_06S_scaffold_2404_10	Oxygen	cytoC oxidase_cbb3	ccoP	TIGR00782	268.9
PH2015_06S_Curvibacter_60_13	PH2015_06S_scaffold_2984_4	Oxygen	cytoQu oxidase_bo	cyoD	TIGR02847	105.9
PH2015_06S_Curvibacter_60_13	PH2015_06S_scaffold_8328_4	Oxygen	cytoC oxidase_cbb3	ccoN	TIGR00780	781.9
PH2015_06S_Curvibacter_60_13	PH2015_06S_scaffold_1274_9	Oxygen	cytoC oxidase_caa3	coxB	TIGR02866	195.8
PH2015_06S_Curvibacter_60_13	PH2015_06S_scaffold_7829_3	Urea	Urease	ureA	TIGR00193	177.6
PH2015_06S_Curvibacter_60_13	PH2015_06S_scaffold_18613_2	Oxygen	cytoC oxidase_caa3	coxB	TIGR02866	193.9
PH2015_06S_Curvibacter_60_13	PH2015_06S_scaffold_24901_2	Nitrogen	Nitrite reduction	nirD	TIGR02378	78.6
PH2015_06S_Curvibacter_60_13	PH2015_06S_scaffold_1274_10	Oxygen	cytoC oxidase_caa3	coxA	TIGR02891	696.5
PH2015_06S_Curvibacter_60_13	PH2015_06S_scaffold_2984_7	Oxygen	cytoQu oxidase_bo	cyoA	TIGR01433	331.5
PH2015_06S_Curvibacter_60_13	PH2015_06S_scaffold_8328_3	Oxygen	cytoC oxidase_cbb3	ccoO	TIGR00781	310.6
PH2015_06S_Curvibacter_60_13	PH2015_06S_scaffold_1274_19	Oxygen	cytoQu oxidase_bo	cyoE	TIGR01473	304
PH2015_06S_Curvibacter_60_13	PH2015_06S_scaffold_7829_1	Urea	Urease	ureB	TIGR00192	113.2
PH2015_06S_Curvibacter_60_13	PH2015_06S_scaffold_7057_3	Oxygen	cytoC oxidase_caa3	coxL	TIGR02416	660.6
PH2015_06S_Curvibacter_60_13	PH2015_06S_scaffold_7057_2	Carbon monoxide	CO oxidation	carbon_monoxide_dehydrogenase_coxS_alignment	coxS_alignment	207
PH2015_06S_Cytophagales_38_90	PH2015_06S_scaffold_42_26	Oxygen	cytoQu oxidase_bo	cyoE	TIGR01473	250
PH2015_06S_Cytophagales_38_90	PH2015_06S_scaffold_42_28	Sulfur	Sulfate reduction	cysN	TIGR02034	531.9
PH2015_06S_Cytophagales_38_90	PH2015_06S_scaffold_19_218	Oxygen	cytoC oxidase_cbb3	ccoP	TIGR00782	118.5
PH2015_06S_Cytophagales_38_90	PH2015_06S_scaffold_411_19	NA	Ni_Fe_hydrogenase	Hydrogenase_Group_2a_alignment	Hydrogenase_Vignais_Group_2a_alignment	737.7
PH2015_06S_Cytophagales_38_90	PH2015_06S_scaffold_912_1	Sulfur	Sulfur oxidation	sulfur_dioxygenase_sdo_alignment	sulfur_dioxygenase_sdo_alignment	125.2
PH2015_06S_Cytophagales_38_90	PH2015_06S_scaffold_19_220	Oxygen	cytoC oxidase_cbb3	ccoO	TIGR00781	267.4
PH2015_06S_Cytophagales_38_90	PH2015_06S_scaffold_19_220	Oxygen	cytoC oxidase_cbb3	ccoN	TIGR00780	665.7
PH2015_06S_Cytophagales_41_96	PH2015_06S_scaffold_9_71	Sulfur	Sulfate reduction	cysC	TIGR00455	197.2
PH2015_06S_Cytophagales_41_96	PH2015_06S_scaffold_91_26	Oxygen	cytoQu oxidase_bo	cyoE	TIGR01473	240.8
PH2015_06S_Cytophagales_41_96	PH2015_06S_scaffold_80_70	Sulfur	Sulfur oxidation	sulfur_dioxygenase_sdo_alignment	sulfur_dioxygenase_sdo_alignment	140.1
PH2015_06S_Cytophagales_41_96	PH2015_06S_scaffold_5_81	Sulfur	Sulfate reduction	cysN	TIGR02034	506.8
PH2015_06S_Flavobacterium_35_10	PH2015_06S_scaffold_7044_4	Sulfur	Sulfate reduction	cysN	TIGR02034	496.6
PH2015_06S_Flavobacterium_35_10	PH2015_06S_scaffold_19139_3	Sulfur	Sulfur oxidation	sulfur_dioxygenase_sdo_alignment	sulfur_dioxygenase_sdo_alignment	137.6
PH2015_06S_Flavobacterium_35_10	PH2015_06S_scaffold_11987_3	Oxygen	cytoC oxidase_cbb3	ccoN	TIGR00780	280.4
PH2015_06S_Flavobacterium_35_10	PH2015_06S_scaffold_7525_5	Oxygen	cytoC oxidase_cbb3	ccoN	TIGR00780	450.6
PH2015_06S_Flavobacterium_35_10	PH2015_06S_scaffold_18837_2	Nitrogen	Nitrite reduction	nirD	TIGR02378	98.6
PH2015_06S_Flavobacterium_35_10	PH2015_06S_scaffold_9668_5	Oxygen	cytoQu oxidase_bo	cyoE	TIGR01473	246.2
PH2015_06S_Flavobacterium_35_10	PH2015_06S_scaffold_6085_2	C1 compounds	Formate oxidation	fdhA	TIGR01591	625
PH2015_06S_Flavobacterium_35_10	PH2015_06S_scaffold_5475_1	Sulfur	Sulfate reduction	asrC	TIGR00014	102.6
PH2015_06S_Flavobacterium_35_10	PH2015_06S_scaffold_8931_2	Oxygen	cytoQu oxidase_bd	cydB	TIGR00203	217.2
PH2015_06S_Flavobacterium_35_10	PH2015_06S_scaffold_7525_3	Oxygen	cytoC oxidase_cbb3	ccoP	TIGR00782	109.7
PH2015_06S_Flavobacterium_35_10	PH2015_06S_scaffold_17215_1	Nitrogen	Nitrite reduction	nirB	TIGR02374	650.6
PH2015_06S_Flavobacterium_35_10	PH2015_06S_scaffold_7525_5	Oxygen	cytoC oxidase_cbb3	ccoO	TIGR00781	242.2
PH2015_06S_Flavobacterium_35_10	PH2015_06S_scaffold_8931_3	Oxygen	cytoQu oxidase_bd	cydA	PF01654_seed	514.7
PH2015_06S_Flavobacterium_35_10	PH2015_06S_scaffold_3121_8	Sulfur	Sulfur oxidation	sulfur_dioxygenase_sdo_alignment	sulfur_dioxygenase_sdo_alignment	138.1
PH2015_06S_Oscillatoriales_45_83	PH2015_06S_scaffold_502_14	Urea	Urease	ureC	TIGR01792	974
PH2015_06S_Oscillatoriales_45_83	PH2015_06S_scaffold_502_11	Urea	Urease	ureB	TIGR00192	156
PH2015_06S_Oscillatoriales_45_83	PH2015_06S_scaffold_974_33	C1 compounds	Formaldehyde oxidation	sfh	TIGR02821	355.8
PH2015_06S_Oscillatoriales_45_83	PH2015_06S_scaffold_407_28	Sulfur	Sulfate reduction	sat	TIGR00339	442.2
PH2015_06S_Oscillatoriales_45_83	PH2015_06S_scaffold_2822_6	Oxygen	cytoQu oxidase_bd	cydA	PF01654_seed	497.1
PH2015_06S_Oscillatoriales_45_83	PH2015_06S_scaffold_2822_5	Oxygen	cytoQu oxidase_bd	cydB	TIGR00203	150.2
PH2015_06S_Oscillatoriales_45_83	PH2015_06S_scaffold_1103_15	Oxygen	cytoC oxidase_caa3	coxB	TIGR02866	171.9
PH2015_06S_Oscillatoriales_45_83	PH2015_06S_scaffold_502_10	Urea	Urease	ureA	TIGR00193	78.8
PH2015_06S_Oscillatoriales_45_83	PH2015_06S_scaffold_651_15	Sulfur	Sulfur oxidation	sulfur_dioxygenase_sdo_alignment	sulfur_dioxygenase_sdo_alignment	349.8
PH2015_06S_Oscillatoriales_45_83	PH2015_06S_scaffold_1103_13	Oxygen	cytoQu oxidase_bo	cyoE	TIGR01473	348.7
PH2015_06S_Oscillatoriales_45_83	PH2015_06S_scaffold_12623_3	Sulfur	Sulfate reduction	cysC	TIGR00455	187.8
PH2015_06S_Oscillatoriales_45_83	PH2015_06S_scaffold_974_32	C1 compounds	Formaldehyde oxidation	sgdh	TIGR02818	621.2
PH2015_06S_Oscillatoriales_45_83	PH2015_06S_scaffold_502_9	Urea	Urease	ureA	TIGR00193	38.5
PH2015_06S_Oscillatoriales_45_83	PH2015_06S_scaffold_1103_16	Oxygen	cytoC oxidase_caa3	coxA	TIGR02891	697
PH2015_06S_Oscillatoriales_45_83	PH2015_06S_scaffold_1366_21	Nitrogen	Nitrite reduction	nirB	TIGR02374	700.5
PH2015_06S_Oscillatoriales_45_83	PH2015_06S_scaffold_1366_20	Nitrogen	Nitrite reduction	nirD	TIGR02378	123.9
PH2015_06S_Oscillatoriales_45_83	PH2015_06S_scaffold_2251_9	NA	arsenate_reduction	ars_glutaredoxin	TIGR02689	204.6
PH2015_06S_Oscillatoriales_46_2585	PH2015_06S_scaffold_2003_22	Urea	Urease	ureC	TIGR01792	939
PH2015_06S_Oscillatoriales_46_2585	PH2015_06S_scaffold_2003_24	Urea	Urease	ureB	TIGR00192	154
PH2015_06S_Oscillatoriales_46_2585	PH2015_06S_scaffold_1681_24	Sulfur	Sulfate reduction	sat	TIGR00339	370.6
PH2015_06S_Oscillatoriales_46_2585	PH2015_06S_scaffold_6110_6	Oxygen	cytoQu oxidase_bo	cyoE	TIGR01473	350.7
PH2015_06S_Oscillatoriales_46_2585	PH2015_06S_scaffold_1783_24	Oxygen	cytoQu oxidase_bd	cydB	TIGR00203	152
PH2015_06S_Oscillatoriales_46_2585	PH2015_06S_scaffold_2518_4	C1 compounds	Formaldehyde oxidation	sgdh	TIGR02818	633.9
PH2015_06S_Oscillatoriales_46_2585	PH2015_06S_scaffold_3426_8	Oxygen	cytoC oxidase_caa3	coxA	TIGR02891	702.5
PH2015_06S_Oscillatoriales_46_2585	PH2015_06S_scaffold_1783_23	Oxygen	cytoQu oxidase_bd	cydA	PF01654_seed	492.6
PH2015_06S_Oscillatoriales_46_2585	PH2015_06S_scaffold_3050_27	Halogenated compounds	Halogenated compounds breakdown	hdh	TIGR01428	116.7
PH2015_06S_Oscillatoriales_46_2585	PH2015_06S_scaffold_3426_9	Oxygen	cytoC oxidase_caa3	coxB	TIGR02866	168.9
PH2015_06S_Oscillatoriales_46_2585	PH2015_06S_scaffold_2003_25	Urea	Urease	ureA	TIGR00193	177.9
PH2015_06S_Oscillatoriales_46_2585	PH2015_06S_scaffold_1304_6	Sulfur	Sulfate reduction	cysC	TIGR00455	246.1
PH2015_06S_Oscillatoriales_46_2585	PH2015_06S_scaffold_7006_7	Nitrogen	Nitrite reduction	nirB	TIGR02374	1045.8
PH2015_06S_Oscillatoriales_46_2585	PH2015_06S_scaffold_6516_36	NA	arsenate_reduction	ars_glutaredoxin	TIGR02689	203.8
PH2015_06S_Oscillatoriales_46_2585	PH2015_06S_scaffold_2518_5	C1 compounds	Formaldehyde oxidation	sfh	TIGR02821	450.7
PH2015_06S_Oscillatoriales_46_2585	PH2015_06S_scaffold_3817_9	Sulfur	Sulfate reduction	cysC	TIGR00455	245.9
PH2015_06S_Oscillatoriales_46_2585	PH2015_06S_scaffold_7006_6	Nitrogen	Nitrite reduction	nirD	TIGR02378	118.6
PH2015_06S_Oscillatoriales_54_30	PH2015_06S_scaffold_12412_1	Urea	Urease	ureC	TIGR01792	232.6
PH2015_06S_Oscillatoriales_54_30	PH2015_06S_scaffold_1427_5	Carbon fixation	Carbon fixation	rubisco_form_I_alignment	rubisco_form_I_alignment	907.7
PH2015_06S_Oscillatoriales_54_30	PH2015_06S_scaffold_3552_8	Oxygen	cytoC oxidase_caa3	coxB	TIGR02866	171.6
PH2015_06S_Oscillatoriales_54_30	PH2015_06S_scaffold_1814_4	Urea	Urease	ureB	TIGR00192	163.3
PH2015_06S_Oscillatoriales_54_30	PH2015_06S_scaffold_2111_3	NA	arsenate_reduction	ars_glutaredoxin	TIGR02689	183.4
PH2015_06S_Oscillatoriales_54_30	PH2015_06S_scaffold_3552_6	Oxygen	cytoQu oxidase_bo	cyoE	TIGR01473	335.9
PH2015_06S_Oscillatoriales_54_30	PH2015_06S_scaffold_994_10	Urea	Urease	ureA	TIGR00193	173.1
PH2015_06S_Oscillatoriales_54_30	PH2015_06S_scaffold_1798_8	Oxygen	cytoQu oxidase_bd	cydA	PF01654_seed	496.8
PH2015_06S_Oscillatoriales_54_30	PH2015_06S_scaffold_2291_16	Sulfur	Sulfur oxidation	sulfur_dioxygenase_sdo_alignment	sulfur_dioxygenase_sdo_alignment	332.7
PH2015_06S_Oscillatoriales_54_30	PH2015_06S_scaffold_9398_2	C1 compounds	Formaldehyde oxidation	sgdh	TIGR02818	629.4
PH2015_06S_Oscillatoriales_54_30	PH2015_06S_scaffold_9878_1	Sulfur	Sulfate reduction	cysC	TIGR00455	257.3
PH2015_06S_Oscillatoriales_54_30	PH2015_06S_scaffold_1798_9	Oxygen	cytoQu oxidase_bd	cydB	TIGR00203	149.5
PH2015_06S_Oscillatoriales_54_30	PH2015_06S_scaffold_4454_2	Sulfur	Sulfate reduction	sat	TIGR00339	433.4
PH2015_06S_RIFOXYD2_FULL_Sphingobacteria_35_12_curated_48_28	PH2015_06S_scaffold_1050_3	Oxygen	cytoC oxidase_cbb3	ccoO	TIGR00781	262.4
PH2015_06S_RIFOXYD2_FULL_Sphingobacteria_35_12_curated_48_28	PH2015_06S_scaffold_1050_5	Oxygen	cytoC oxidase_cbb3	ccoP	TIGR00782	91.6
PH2015_06S_RIFOXYD2_FULL_Sphingobacteria_35_12_curated_48_28	PH2015_06S_scaffold_5851_4	Sulfur	Sulfur oxidation	sulfur_dioxygenase_sdo_alignment	sulfur_dioxygenase_sdo_alignment	141.1
PH2015_06S_RIFOXYD2_FULL_Sphingobacteria_35_12_curated_48_28	PH2015_06S_scaffold_14348_2	Oxygen	cytoQu oxidase_bo	cyoE	TIGR01473	239.1
PH2015_06S_RIFOXYD2_FULL_Sphingobacteria_35_12_curated_48_28	PH2015_06S_scaffold_1567_5	NA	arsenate_reduction	ars_thioredoxin	TIGR02691	149.1
PH2015_06S_RIFOXYD2_FULL_Sphingobacteria_35_12_curated_48_28	PH2015_06S_scaffold_1707_14	Sulfur	Sulfur oxidation	sulfur_dioxygenase_sdo_alignment	sulfur_dioxygenase_sdo_alignment	128.8
PH2015_06S_RIFOXYD2_FULL_Sphingobacteria_35_12_curated_48_28	PH2015_06S_scaffold_1050_3	Oxygen	cytoC oxidase_cbb3	ccoN	TIGR00780	658.2
PH2015_06S_Runella_slithyformis_46_53	PH2015_06S_scaffold_424_28	Oxygen	cytoQu oxidase_bo	cyoE	TIGR01473	261.9
PH2015_06S_Runella_slithyformis_46_53	PH2015_06S_scaffold_1446_17	Sulfur	Sulfate reduction	cysN	TIGR02034	549.1
PH2015_06S_Runella_slithyformis_46_53	PH2015_06S_scaffold_112_64	Nitrogen	Nitrite reduction	nirD	TIGR02378	106.5
PH2015_06S_Runella_slithyformis_46_53	PH2015_06S_scaffold_1209_1	Methane	Methanol oxidation	methanol_dehydrogenase_pqq_xoxF_mxaF_alignment	pqq_xoxF_mxaF_alignment	188.9
PH2015_06S_Runella_slithyformis_46_53	PH2015_06S_scaffold_112_63	Nitrogen	Nitrite reduction	nirB	TIGR02374	1048.8
PH2015_06S_Sphingobacteriales_36_19	PH2015_06S_scaffold_277_16	Nitrogen	Nitrite reduction	nirD	TIGR02378	107.8
PH2015_06S_Sphingobacteriales_36_19	PH2015_06S_scaffold_466_6	Sulfur	Sulfate reduction	cysN	TIGR02034	557.5
PH2015_06S_Sphingobacteriales_36_19	PH2015_06S_scaffold_104_35	Oxygen	cytoQu oxidase_bo	cyoE	TIGR01473	243.9
PH2015_06S_Sphingobacteriales_36_19	PH2015_06S_scaffold_277_17	Nitrogen	Nitrite reduction	nirB	TIGR02374	1029.2
PH2015_06S_Verrucomicrobia_62_27	PH2015_06S_scaffold_8_118	Urea	Urease	ureA	TIGR00193	169.6
PH2015_06S_Verrucomicrobia_62_27	PH2015_06S_scaffold_20_17	Oxygen	cytoC oxidase_cbb3	ccoO	TIGR00781	84.3
PH2015_06S_Verrucomicrobia_62_27	PH2015_06S_scaffold_27_59	C1 compounds	Formate oxidation	fdhA	TIGR01591	748.5
PH2015_06S_Verrucomicrobia_62_27	PH2015_06S_scaffold_8_116	Urea	Urease	ureC	TIGR01792	945.6
PH2015_06S_Verrucomicrobia_62_27	PH2015_06S_scaffold_272_6	NA	arsenate_reduction	ars_thioredoxin	TIGR02691	144.2
PH2015_06S_Verrucomicrobia_62_27	PH2015_06S_scaffold_8_117	Urea	Urease	ureB	TIGR00192	146.1
PH2015_07D_Alphaproteobacteria_46_8	PH2015_07D_scaffold_1900_4	Oxygen	cytoC oxidase_cbb3	ccoO	TIGR00781	347.8
PH2015_07D_Alphaproteobacteria_46_8	PH2015_07D_scaffold_1900_6	Oxygen	cytoC oxidase_cbb3	ccoP	TIGR00782	303.8
PH2015_07D_Alphaproteobacteria_46_8	PH2015_07D_scaffold_3852_4	Oxygen	cytoC oxidase_caa3	coxA	TIGR02891	713.8
PH2015_07D_Alphaproteobacteria_46_8	PH2015_07D_scaffold_1900_3	Oxygen	cytoC oxidase_cbb3	ccoN	TIGR00780	738.6
PH2015_07D_Alphaproteobacteria_46_8	PH2015_07D_scaffold_3852_5	Oxygen	cytoQu oxidase_bo	cyoE	TIGR01473	267.5
PH2015_07D_Alphaproteobacteria_46_8	PH2015_07D_scaffold_3852_3	Oxygen	cytoC oxidase_caa3	coxB	TIGR02866	201.9
PH2015_07D_Alphaproteobacteria_46_8	PH2015_07D_scaffold_536_7	Sulfur	Sulfate reduction	cysC	TIGR00455	239.3
PH2015_07D_Cytophagales_41_23	PH2015_07D_scaffold_39_27	Oxygen	cytoQu oxidase_bo	cyoE	TIGR01473	240.8
PH2015_07D_Cytophagales_41_23	PH2015_07D_scaffold_5_69	Sulfur	Sulfate reduction	cysN	TIGR02034	506.8
PH2015_07D_Cytophagales_41_23	PH2015_07D_scaffold_7_60	Sulfur	Sulfate reduction	cysC	TIGR00455	197.5
PH2015_07D_Oscillatoriales_45_11	PH2015_07D_scaffold_2628_7	C1 compounds	Formaldehyde oxidation	sfh	TIGR02821	447
PH2015_07D_Oscillatoriales_45_11	PH2015_07D_scaffold_878_12	Oxygen	cytoQu oxidase_bo	cyoE	TIGR01473	348.7
PH2015_07D_Oscillatoriales_45_11	PH2015_07D_scaffold_450_30	Urea	Urease	ureA	TIGR00193	177.5
PH2015_07D_Oscillatoriales_45_11	PH2015_07D_scaffold_1812_2	Oxygen	cytoQu oxidase_bd	cydA	PF01654_seed	497.1
PH2015_07D_Oscillatoriales_45_11	PH2015_07D_scaffold_2628_8	C1 compounds	Formaldehyde oxidation	sgdh	TIGR02818	621.2
PH2015_07D_Oscillatoriales_45_11	PH2015_07D_scaffold_36805_2	NA	arsenate_reduction	ars_glutaredoxin	TIGR02689	204.6
PH2015_07D_Oscillatoriales_45_11	PH2015_07D_scaffold_1828_8	Nitrogen	Nitrite reduction	nirB	TIGR02374	700.5
PH2015_07D_Oscillatoriales_45_11	PH2015_07D_scaffold_1812_1	Oxygen	cytoQu oxidase_bd	cydB	TIGR00203	150.2
PH2015_07D_Oscillatoriales_45_11	PH2015_07D_scaffold_878_9	Oxygen	cytoC oxidase_caa3	coxA	TIGR02891	697
PH2015_07D_Oscillatoriales_45_11	PH2015_07D_scaffold_1198_2	Sulfur	Sulfate reduction	cysC	TIGR00455	242
PH2015_07D_Oscillatoriales_45_11	PH2015_07D_scaffold_151_28	Sulfur	Sulfate reduction	sat	TIGR00339	442.2
PH2015_07D_Oscillatoriales_45_11	PH2015_07D_scaffold_450_26	Urea	Urease	ureC	TIGR01792	972.7
PH2015_07D_Oscillatoriales_45_11	PH2015_07D_scaffold_450_29	Urea	Urease	ureB	TIGR00192	156
PH2015_07D_Oscillatoriales_45_11	PH2015_07D_scaffold_294_15	Sulfur	Sulfur oxidation	sulfur_dioxygenase_sdo_alignment	sulfur_dioxygenase_sdo_alignment	349.8
PH2015_07D_Oscillatoriales_45_11	PH2015_07D_scaffold_1828_7	Nitrogen	Nitrite reduction	nirD	TIGR02378	123.9
PH2015_07D_Oscillatoriales_45_11	PH2015_07D_scaffold_878_10	Oxygen	cytoC oxidase_caa3	coxB	TIGR02866	171.9
PH2015_07D_Oscillatoriales_46_1245	PH2015_07D_scaffold_609_56	Sulfur	Sulfate reduction	cysC	TIGR00455	245.9
PH2015_07D_Oscillatoriales_46_1245	PH2015_07D_scaffold_444_24	Oxygen	cytoQu oxidase_bd	cydA	PF01654_seed	492.6
PH2015_07D_Oscillatoriales_46_1245	PH2015_07D_scaffold_490_3	C1 compounds	Formaldehyde oxidation	sgdh	TIGR02818	633.9
PH2015_07D_Oscillatoriales_46_1245	PH2015_07D_scaffold_709_17	Urea	Urease	ureC	TIGR01792	978.7
PH2015_07D_Oscillatoriales_46_1245	PH2015_07D_scaffold_984_62	Sulfur	Sulfate reduction	sat	TIGR00339	436.8
PH2015_07D_Oscillatoriales_46_1245	PH2015_07D_scaffold_1104_12	Nitrogen	Nitrite reduction	nirB	TIGR02374	1103.8
PH2015_07D_Oscillatoriales_46_1245	PH2015_07D_scaffold_490_4	C1 compounds	Formaldehyde oxidation	sfh	TIGR02821	450.7
PH2015_07D_Oscillatoriales_46_1245	PH2015_07D_scaffold_1126_4	Oxygen	cytoC oxidase_caa3	coxA	TIGR02891	702.5
PH2015_07D_Oscillatoriales_46_1245	PH2015_07D_scaffold_1104_13	Nitrogen	Nitrite reduction	nirD	TIGR02378	118.6
PH2015_07D_Oscillatoriales_46_1245	PH2015_07D_scaffold_679_9	Sulfur	Sulfate reduction	cysC	TIGR00455	246.1
PH2015_07D_Oscillatoriales_46_1245	PH2015_07D_scaffold_709_19	Urea	Urease	ureB	TIGR00192	154
PH2015_07D_Oscillatoriales_46_1245	PH2015_07D_scaffold_444_25	Oxygen	cytoQu oxidase_bd	cydB	TIGR00203	152
PH2015_07D_Oscillatoriales_46_1245	PH2015_07D_scaffold_721_53	NA	arsenate_reduction	ars_glutaredoxin	TIGR02689	203.8
PH2015_07D_Oscillatoriales_46_1245	PH2015_07D_scaffold_1126_26	Oxygen	cytoC oxidase_cbb3	ccoN	TIGR00780	265.6
PH2015_07D_Oscillatoriales_46_1245	PH2015_07D_scaffold_1126_27	Oxygen	cytoC oxidase_cbb3	ccoO	TIGR00781	95.1
PH2015_07D_Oscillatoriales_46_1245	PH2015_07D_scaffold_709_20	Urea	Urease	ureA	TIGR00193	177.9
PH2015_07D_Oscillatoriales_46_1245	PH2015_07D_scaffold_431_28	Halogenated compounds	Halogenated compounds breakdown	hdh	TIGR01428	77.7
PH2015_07D_Oscillatoriales_46_1245	PH2015_07D_scaffold_1538_13	Oxygen	cytoQu oxidase_bo	cyoE	TIGR01473	350.7
PH2015_07D_Runella_slithyformis_46_24	PH2015_07D_scaffold_822_8	Sulfur	Sulfate reduction	cysN	TIGR02034	549.1
PH2015_07D_Runella_slithyformis_46_24	PH2015_07D_scaffold_167_27	Oxygen	cytoQu oxidase_bo	cyoE	TIGR01473	261.9
PH2015_07D_Runella_slithyformis_46_24	PH2015_07D_scaffold_101_15	Methane	Methanol oxidation	methanol_dehydrogenase_pqq_xoxF_mxaF_alignment	pqq_xoxF_mxaF_alignment	188.9
PH2015_07D_Runella_slithyformis_46_24	PH2015_07D_scaffold_1102_12	Sulfur	Sulfur oxidation	sulfur_dioxygenase_sdo_alignment	sulfur_dioxygenase_sdo_alignment	135.3
PH2015_07D_Runella_slithyformis_46_24	PH2015_07D_scaffold_48_65	Nitrogen	Nitrite reduction	nirD	TIGR02378	106.5
PH2015_07D_Runella_slithyformis_46_24	PH2015_07D_scaffold_48_64	Nitrogen	Nitrite reduction	nirB	TIGR02374	1048.8
PH2015_07D_Verrucomicrobia_62_35	PH2015_07D_scaffold_14_59	C1 compounds	Formate oxidation	fdhA	TIGR01591	748.5
PH2015_07D_Verrucomicrobia_62_35	PH2015_07D_scaffold_395_6	Oxygen	cytoQu oxidase_bo	cyoE	TIGR01473	231.2
PH2015_07D_Verrucomicrobia_62_35	PH2015_07D_scaffold_514_7	Halogenated compounds	Chlorite reduction	cld	PF06778_seed	174.4
PH2015_07D_Verrucomicrobia_62_35	PH2015_07D_scaffold_3_116	Urea	Urease	ureC	TIGR01792	945.6
PH2015_07D_Verrucomicrobia_62_35	PH2015_07D_scaffold_111_6	NA	arsenate_reduction	ars_thioredoxin	TIGR02691	144.2
PH2015_07D_Verrucomicrobia_62_35	PH2015_07D_scaffold_14_151	Sulfur	Sulfate reduction	cysN	TIGR02034	577.1
PH2015_07D_Verrucomicrobia_62_35	PH2015_07D_scaffold_11_17	Oxygen	cytoC oxidase_cbb3	ccoO	TIGR00781	84.3
PH2015_07D_Verrucomicrobia_62_35	PH2015_07D_scaffold_3_118	Urea	Urease	ureA	TIGR00193	169.6
PH2015_07D_Verrucomicrobia_62_35	PH2015_07D_scaffold_14_156	Sulfur	Sulfate reduction	cysC	TIGR00455	199.9
PH2015_07D_Verrucomicrobia_62_35	PH2015_07D_scaffold_3_117	Urea	Urease	ureB	TIGR00192	146.1
PH2015_07D_Verrucomicrobia_67_13	PH2015_07D_scaffold_2691_2	Oxygen	cytoC oxidase_caa3	coxA	TIGR02891	658.7
PH2015_07D_Verrucomicrobia_67_13	PH2015_07D_scaffold_499_27	Oxygen	cytoQu oxidase_bo	cyoE	TIGR01473	252.3
PH2015_05S_Bacteroidetes_41_34	PH2015_05S_scaffold_523_5	Oxygen	cytoC oxidase_cbb3	ccoN	TIGR00780	664
PH2015_05S_Bacteroidetes_41_34	PH2015_05S_scaffold_331_20	Sulfur	Sulfur oxidation	sulfur_dioxygenase_sdo_alignment	sulfur_dioxygenase_sdo_alignment	132.5
PH2015_05S_Bacteroidetes_41_34	PH2015_05S_scaffold_523_5	Oxygen	cytoC oxidase_cbb3	ccoO	TIGR00781	265.8
PH2015_05S_Bacteroidetes_41_34	PH2015_05S_scaffold_523_7	Oxygen	cytoC oxidase_cbb3	ccoP	TIGR00782	99.2
PH2015_05S_Flavobacteriia_45_8	PH2015_05S_scaffold_415_3	Oxygen	cytoC oxidase_cbb3	ccoN	TIGR00780	667.7
PH2015_05S_Flavobacteriia_45_8	PH2015_05S_scaffold_2399_1	Oxygen	cytoC oxidase_cbb3	ccoP	TIGR00782	124.5
PH2015_05S_Flavobacteriia_45_8	PH2015_05S_scaffold_415_3	Oxygen	cytoC oxidase_cbb3	ccoO	TIGR00781	263.3
PH2015_05S_Oscillatoriales_45_1152	PH2015_05S_scaffold_120_17	Oxygen	cytoC oxidase_caa3	coxA	TIGR02891	701.4
PH2015_05S_Oscillatoriales_45_1152	PH2015_05S_scaffold_220_19	Nitrogen	Nitrite reduction	nirB	TIGR02374	1094.4
PH2015_05S_Oscillatoriales_45_1152	PH2015_05S_scaffold_88_15	C1 compounds	Formaldehyde oxidation	sgdh	TIGR02818	633.3
PH2015_05S_Oscillatoriales_45_1152	PH2015_05S_scaffold_256_6	Oxygen	cytoQu oxidase_bd	cydA	PF01654_seed	496.8
PH2015_05S_Oscillatoriales_45_1152	PH2015_05S_scaffold_140_39	Carbon fixation	Carbon fixation	rubisco_form_I_alignment	rubisco_form_I_alignment	912.1
PH2015_05S_Oscillatoriales_45_1152	PH2015_05S_scaffold_120_16	Oxygen	cytoC oxidase_caa3	coxB	TIGR02866	160.7
PH2015_05S_Oscillatoriales_45_1152	PH2015_05S_scaffold_77_73	Sulfur	Sulfate reduction	cysC	TIGR00455	243
PH2015_05S_Oscillatoriales_45_1152	PH2015_05S_scaffold_378_30	Halogenated compounds	Halogenated compounds breakdown	hdh	TIGR01428	143.2
PH2015_05S_Oscillatoriales_45_1152	PH2015_05S_scaffold_236_2	Oxygen	cytoQu oxidase_bo	cyoE	TIGR01473	353.6
PH2015_05S_Oscillatoriales_45_1152	PH2015_05S_scaffold_165_8	NA	arsenate_reduction	ars_glutaredoxin	TIGR02689	204
PH2015_05S_Oscillatoriales_45_1152	PH2015_05S_scaffold_16_51	Sulfur	Sulfate reduction	sat	TIGR00339	441.9
PH2015_05S_Oscillatoriales_45_1152	PH2015_05S_scaffold_88_16	C1 compounds	Formaldehyde oxidation	sfh	TIGR02821	448.6
PH2015_05S_Oscillatoriales_45_1152	PH2015_05S_scaffold_117_29	Urea	Urease	ureB	TIGR00192	155.2
PH2015_05S_Oscillatoriales_45_1152	PH2015_05S_scaffold_117_27	Urea	Urease	ureC	TIGR01792	968.7
PH2015_05S_Oscillatoriales_45_1152	PH2015_05S_scaffold_165_65	Halogenated compounds	Halogenated compounds breakdown	hdh	TIGR01428	73.8
PH2015_05S_Oscillatoriales_45_1152	PH2015_05S_scaffold_117_30	Urea	Urease	ureA	TIGR00193	177.5
PH2015_05S_Oscillatoriales_45_1152	PH2015_05S_scaffold_220_20	Nitrogen	Nitrite reduction	nirD	TIGR02378	120.9
PH2015_05S_Oscillatoriales_45_1152	PH2015_05S_scaffold_256_5	Oxygen	cytoQu oxidase_bd	cydB	TIGR00203	149.5
PH2015_05S_Runella_slithyformis_46_15	PH2015_05S_scaffold_355_10	Sulfur	Sulfate reduction	cysN	TIGR02034	549.1
PH2015_05S_Runella_slithyformis_46_15	PH2015_05S_scaffold_43_15	Methane	Methanol oxidation	methanol_dehydrogenase_pqq_xoxF_mxaF_alignment	pqq_xoxF_mxaF_alignment	188.9
PH2015_05S_Runella_slithyformis_46_15	PH2015_05S_scaffold_262_5	Oxygen	cytoC oxidase_cbb3	ccoO	TIGR00781	244.4
PH2015_05S_Runella_slithyformis_46_15	PH2015_05S_scaffold_81_15	Oxygen	cytoQu oxidase_bo	cyoE	TIGR01473	261.9
PH2015_05S_Runella_slithyformis_46_15	PH2015_05S_scaffold_262_5	Oxygen	cytoC oxidase_cbb3	ccoN	TIGR00780	662.6
PH2015_05S_Runella_slithyformis_46_15	PH2015_05S_scaffold_434_1	Sulfur	Sulfur oxidation	sulfur_dioxygenase_sdo_alignment	sulfur_dioxygenase_sdo_alignment	135.3
PH2015_05S_Runella_slithyformis_46_15	PH2015_05S_scaffold_262_3	Oxygen	cytoC oxidase_cbb3	ccoP	TIGR00782	80.8
PH2015_05S_Sphingobacteriales_36_9	PH2015_05S_scaffold_130_15	Oxygen	cytoQu oxidase_bo	cyoE	TIGR01473	243.9
PH2015_05S_Sphingobacteriales_36_9	PH2015_05S_scaffold_50_17	Nitrogen	Nitrite reduction	nirD	TIGR02378	107.8
PH2015_05S_Sphingobacteriales_36_9	PH2015_05S_scaffold_50_18	Nitrogen	Nitrite reduction	nirB	TIGR02374	1029.2
PH2015_05S_Sphingobacteriales_36_9	PH2015_05S_scaffold_111_5	Sulfur	Sulfate reduction	cysN	TIGR02034	557.5
PH2015_13D_Bacteroidetes_43_10	PH2015_13D_scaffold_110_4	Oxygen	cytoC oxidase_cbb3	ccoO	TIGR00781	261.7
PH2015_13D_Bacteroidetes_43_10	PH2015_13D_scaffold_4_27	Oxygen	cytoQu oxidase_bo	cyoE	TIGR01473	259.7
PH2015_13D_Bacteroidetes_43_10	PH2015_13D_scaffold_550_9	Sulfur	Sulfur oxidation	sulfur_dioxygenase_sdo_alignment	sulfur_dioxygenase_sdo_alignment	126.1
PH2015_13D_Bacteroidetes_43_10	PH2015_13D_scaffold_110_4	Oxygen	cytoC oxidase_cbb3	ccoN	TIGR00780	647.3
PH2015_13D_Bacteroidetes_43_10	PH2015_13D_scaffold_193_11	Sulfur	Sulfate reduction	cysN	TIGR02034	544.1
PH2015_13D_Bacteroidetes_43_10	PH2015_13D_scaffold_110_2	Oxygen	cytoC oxidase_cbb3	ccoP	TIGR00782	111.7
PH2015_13D_Oscillatoriales_45_19	PH2015_13D_scaffold_3828_1	NA	arsenate_reduction	ars_glutaredoxin	TIGR02689	200.4
PH2015_13D_Oscillatoriales_45_19	PH2015_13D_scaffold_543_1	Urea	Urease	ureC	TIGR01792	460.7
PH2015_13D_Oscillatoriales_45_19	PH2015_13D_scaffold_2978_3	C1 compounds	Formaldehyde oxidation	sfh	TIGR02821	449.4
PH2015_13D_Oscillatoriales_45_19	PH2015_13D_scaffold_449_19	Oxygen	cytoQu oxidase_bd	cydA	PF01654_seed	496.2
PH2015_13D_Oscillatoriales_45_19	PH2015_13D_scaffold_252_10	Sulfur	Sulfate reduction	cysC	TIGR00455	242.3
PH2015_13D_Oscillatoriales_45_19	PH2015_13D_scaffold_449_20	Oxygen	cytoQu oxidase_bd	cydB	TIGR00203	150.2
PH2015_13D_Oscillatoriales_45_19	PH2015_13D_scaffold_304_20	Oxygen	cytoC oxidase_caa3	coxB	TIGR02866	171.9
PH2015_13D_Oscillatoriales_45_19	PH2015_13D_scaffold_31_15	Sulfur	Sulfur oxidation	sulfur_dioxygenase_sdo_alignment	sulfur_dioxygenase_sdo_alignment	349.8
PH2015_13D_Oscillatoriales_45_19	PH2015_13D_scaffold_304_18	Oxygen	cytoQu oxidase_bo	cyoE	TIGR01473	348.7
PH2015_13D_Oscillatoriales_45_19	PH2015_13D_scaffold_57_19	Sulfur	Sulfate reduction	sat	TIGR00339	442.2
PH2015_13D_Oscillatoriales_45_19	PH2015_13D_scaffold_206_20	NA	arsenate_reduction	ars_glutaredoxin	TIGR02689	204.6
PH2015_13D_Oscillatoriales_45_19	PH2015_13D_scaffold_93_8	Nitrogen	Nitrite reduction	nirB	TIGR02374	1109.9
PH2015_13D_Oscillatoriales_45_19	PH2015_13D_scaffold_1304_1	Urea	Urease	ureC	TIGR01792	565.1
PH2015_13D_Oscillatoriales_45_19	PH2015_13D_scaffold_304_21	Oxygen	cytoC oxidase_caa3	coxA	TIGR02891	697
PH2015_13D_Oscillatoriales_45_19	PH2015_13D_scaffold_3093_2	Carbon fixation	Carbon fixation	rubisco_form_I_alignment	rubisco_form_I_alignment	727.4
PH2015_13D_Oscillatoriales_45_19	PH2015_13D_scaffold_93_7	Nitrogen	Nitrite reduction	nirD	TIGR02378	123.9
PH2015_13D_Oscillatoriales_45_19	PH2015_13D_scaffold_1304_5	Urea	Urease	ureA	TIGR00193	177.5
PH2015_13D_Oscillatoriales_45_19	PH2015_13D_scaffold_1304_4	Urea	Urease	ureB	TIGR00192	156.8

## Sheet: Table_S10
Table S10. Phosphorus gene Hidden Markov-model (HMM) results for each genome. Gene locations are identified by sample name, scaffold number, and operational reading frame number on the scaffold. Cuttoff values for HMMs can be found in Table_S4.
genome	gene_location	process	gene_id	hmm_id	score	score_cutoff
PH2015_14_Betaproteobacteria_57_24	PH2015_14_scaffold_12_284	p_mineralization	aphA	PF03767	100.2	40
PH2015_15_Kapabacteria_48_15	PH2015_15_scaffold_442_16	p_mineralization	aphA	PF03767	140.9	40
PH2015_14_Betaproteobacteria_57_24	PH2015_14_scaffold_12_284	p_mineralization	aphA	PF03767	100.2	40
PH2015_15_Kapabacteria_48_15	PH2015_15_scaffold_442_16	p_mineralization	aphA	PF03767	140.9	40
PH2015_19_Verrucomicrobia_62_27	PH2015_19_scaffold_272_7	p_mineralization	phoA	PF00245	202.9	100
PH2015_06_Nostocales_36_12	PH2015_06_scaffold_44_6	p_mineralization	phoA	PF00245	218.3	100
PH2015_19_Bacteroidetes_32_163	PH2015_19_scaffold_476_79	p_mineralization	phoA	PF00245	233.4	100
PH2015_18_Nostocales_37_15	PH2015_18_scaffold_1473_6	p_mineralization	phoA	PF00245	218.3	100
PH2015_18_Runella_slithyformis_46_7	PH2015_18_scaffold_6696_1	p_mineralization	phoA	PF00245	193.9	100
PH2015_20_Runella_slithyformis_46_24	PH2015_20_scaffold_101_50	p_mineralization	phoA	PF00245	259.2	100
PH2015_19_Verrucomicrobia_62_27	PH2015_19_scaffold_272_7	p_mineralization	phoA	PF00245	202.9	100
PH2015_01_Runella_slithyformis_ESOM	PH2015_01_scaffold_759_2	p_mineralization	phoA	PF00245	258.2	100
PH2015_18_Verrucomicrobia_62_147	PH2015_18_scaffold_117_7	p_mineralization	phoA	PF00245	202.9	100
PH2015_14_Cytophagia_46_23	PH2015_14_scaffold_2042_16	p_mineralization	phoA	PF00245	258.2	100
PH2015_06_Nostocales_36_12	PH2015_06_scaffold_44_6	p_mineralization	phoA	PF00245	218.3	100
PH2015_09_Sphingomonadales_65_9	PH2015_09_scaffold_558_8	p_mineralization	phoA	PF00245	385.3	100
PH2015_20_Verrucomicrobia_67_13	PH2015_20_scaffold_5348_1	p_mineralization	phoA	PF00245	225	100
PH2015_20_Runella_slithyformis_46_24	PH2015_20_scaffold_101_50	p_mineralization	phoA	PF00245	259.2	100
PH2015_02_Cytophagales_30_9	PH2015_02_scaffold_1433_1	p_mineralization	phoA	PF00245	252	100
PH2015_20_Verrucomicrobia_62_35	PH2015_20_scaffold_111_7	p_mineralization	phoA	PF00245	202.9	100
PH2015_07_Bacteroidetes_38_6	PH2015_07_scaffold_522_10	p_mineralization	phoA	PF00245	245.6	100
PH2015_01_Runella_slithyformis_ESOM	PH2015_01_scaffold_759_2	p_mineralization	phoA	PF00245	258.2	100
PH2015_18_Nostocales_39_10	PH2015_18_scaffold_249_12	p_mineralization	phoA	PF00245	133.6	100
PH2015_07_Bacteroidetes_38_6	PH2015_07_scaffold_522_10	p_mineralization	phoA	PF00245	245.6	100
PH2015_02_Cytophagales_30_9	PH2015_02_scaffold_1433_1	p_mineralization	phoA	PF00245	252	100
PH2015_20_Verrucomicrobia_62_35	PH2015_20_scaffold_111_7	p_mineralization	phoA	PF00245	202.9	100
PH2015_18_Runella_slithyformis_46_7	PH2015_18_scaffold_6696_1	p_mineralization	phoA	PF00245	193.9	100
PH2015_20_Verrucomicrobia_67_13	PH2015_20_scaffold_1486_9	p_mineralization	phoA	PF00245	130.1	100
PH2015_10_Bacteroidetes_35_20	PH2015_10_scaffold_928_2	p_mineralization	phoA	PF00245	284.9	100
PH2015_18_Nostocales_37_15	PH2015_18_scaffold_1473_6	p_mineralization	phoA	PF00245	218.3	100
PH2015_20_Verrucomicrobia_67_13	PH2015_20_scaffold_5348_1	p_mineralization	phoA	PF00245	225	100
PH2015_18_Verrucomicrobia_54_98	PH2015_18_scaffold_9752_2	p_mineralization	phoA	PF00245	250.8	100
PH2015_14_Cytophagia_46_23	PH2015_14_scaffold_2042_16	p_mineralization	phoA	PF00245	258.2	100
PH2015_13_Verrucomicrobia_52_11	PH2015_13_scaffold_223_20	p_mineralization	phoA	PF00245	223.2	100
PH2015_17_Cytophagales_39_27	PH2015_17_scaffold_20_115	p_mineralization	phoA	PF00245	297.1	100
PH2015_18_Verrucomicrobia_62_147	PH2015_18_scaffold_117_7	p_mineralization	phoA	PF00245	202.9	100
PH2015_17_Cytophagales_39_27	PH2015_17_scaffold_20_115	p_mineralization	phoA	PF00245	297.1	100
PH2015_07_Verucomicrobia_61_10	PH2015_07_scaffold_549_8	p_mineralization	phoA	PF00245	202.9	100
PH2015_07_Verucomicrobia_61_10	PH2015_07_scaffold_549_8	p_mineralization	phoA	PF00245	202.9	100
PH2015_10_Bacteroidetes_35_20	PH2015_10_scaffold_928_2	p_mineralization	phoA	PF00245	284.9	100
PH2015_18_Nostocales_39_10	PH2015_18_scaffold_249_12	p_mineralization	phoA	PF00245	133.6	100
PH2015_13_Verrucomicrobia_52_11	PH2015_13_scaffold_223_20	p_mineralization	phoA	PF00245	223.2	100
PH2015_18_Verrucomicrobia_54_98	PH2015_18_scaffold_9752_2	p_mineralization	phoA	PF00245	250.8	100
PH2015_09_Sphingomonadales_65_9	PH2015_09_scaffold_558_8	p_mineralization	phoA	PF00245	385.3	100
PH2015_19_Bacteroidetes_32_163	PH2015_19_scaffold_476_79	p_mineralization	phoA	PF00245	233.4	100
PH2015_20_Verrucomicrobia_67_13	PH2015_20_scaffold_1486_9	p_mineralization	phoA	PF00245	130.1	100
PH2015_17_Cytophagales_39_27	PH2015_17_scaffold_50_156	p_mineralization	ugpQ	PF03009	119.4	100
PH2015_17_RIFOXYD2_FULL_Sphingobacteria_35_12_curated_36_10	PH2015_17_scaffold_2881_6	p_mineralization	ugpQ	PF03009	125.4	100
PH2015_01_Oscillatoriales_45_393	PH2015_01_scaffold_115_7	p_mineralization	ugpQ	PF03009	133.3	100
PH2015_12_Runella_46_82	PH2015_12_scaffold_46_13	p_mineralization	ugpQ	PF03009	123.5	100
PH2015_03_Oscillatoriales_45_315	PH2015_03_scaffold_99_7	p_mineralization	ugpQ	PF03009	135.3	100
PH2015_04_Oscillatoriales_45_14	PH2015_04_scaffold_107_7	p_mineralization	ugpQ	PF03009	135.3	100
PH2015_09_Alphaproteobacteria_64_13	PH2015_09_scaffold_0_47	p_mineralization	ugpQ	PF03009	137.7	100
PH2015_14_Polaromonas_58_17	PH2015_14_scaffold_1068_9	p_mineralization	ugpQ	PF03009	109.2	100
PH2015_19_RIFOXYD2_FULL_Sphingobacteria_35_12_curated_48_28	PH2015_19_scaffold_3182_3	p_mineralization	ugpQ	PF03009	115	100
PH2015_17_Oscillatoriales_44_513	PH2015_17_scaffold_229_33	p_mineralization	ugpQ	PF03009	143.1	100
PH2015_09_Oscillatoriales_56_116	PH2015_09_scaffold_333_6	p_mineralization	ugpQ	PF03009	116	100
PH2015_17_RIFCSPHIGHO2_12_FULL_Curvibacter_63_18_curated_58_15	PH2015_17_scaffold_17_90	p_mineralization	ugpQ	PF03009	131.8	100
PH2015_02_Oscillatoriales_45_235	PH2015_02_scaffold_1317_2	p_mineralization	ugpQ	PF03009	135.3	100
PH2015_12_Betaproteobacteria_57_31	PH2015_12_scaffold_2_70	p_mineralization	ugpQ	PF03009	131.7	100
PH2015_17_RIFCSPHIGHO2_12_FULL_Curvibacter_63_18_curated_58_15	PH2015_17_scaffold_17_90	p_mineralization	ugpQ	PF03009	131.8	100
PH2015_06_Oscillatoriales_46_199	PH2015_06_scaffold_762_7	p_mineralization	ugpQ	PF03009	133.3	100
PH2015_09_Sphingomonadales_65_9	PH2015_09_scaffold_1039_3	p_mineralization	ugpQ	PF03009	162.3	100
PH2015_14_Betaproteobacteria_57_24	PH2015_14_scaffold_9_25	p_mineralization	ugpQ	PF03009	131.7	100
PH2015_05_Bacteroidetes_30_10	PH2015_05_scaffold_259_4	p_mineralization	ugpQ	PF03009	123.8	100
PH2015_04_Oscillatoriales_44_212	PH2015_04_scaffold_28_58	p_mineralization	ugpQ	PF03009	143.1	100
PH2015_14_Cytophagia_46_23	PH2015_14_scaffold_96_13	p_mineralization	ugpQ	PF03009	123.5	100
PH2015_06_Oscillatoriales_46_199	PH2015_06_scaffold_762_7	p_mineralization	ugpQ	PF03009	133.3	100
PH2015_19_Oscillatoriales_46_2585	PH2015_19_scaffold_2045_9	p_mineralization	ugpQ	PF03009	139.4	100
PH2015_18_Oscillatoriales_45_74	PH2015_18_scaffold_1801_2	p_mineralization	ugpQ	PF03009	132.7	100
PH2015_14_Sphingobacteria_37_29	PH2015_14_scaffold_98_22	p_mineralization	ugpQ	PF03009	109	100
PH2015_13_Burkholderiales_56_11	PH2015_13_scaffold_9_36	p_mineralization	ugpQ	PF03009	149.4	100
PH2015_16_Runella_slithyformis_46_32	PH2015_16_scaffold_6_48	p_mineralization	ugpQ	PF03009	121.9	100
PH2015_17_Runella_slithyformis_46_14	PH2015_17_scaffold_429_12	p_mineralization	ugpQ	PF03009	123.1	100
PH2015_05_Oscillatoriales_45_247	PH2015_05_scaffold_58_41	p_mineralization	ugpQ	PF03009	133.3	100
PH2015_20_Runella_slithyformis_46_24	PH2015_20_scaffold_32_48	p_mineralization	ugpQ	PF03009	121.9	100
PH2015_11_Betaproteobacteria_57_9	PH2015_11_scaffold_126_9	p_mineralization	ugpQ	PF03009	134.3	100
PH2015_19_Runella_slithyformis_46_53	PH2015_19_scaffold_71_20	p_mineralization	ugpQ	PF03009	121.9	100
PH2015_18_Nostocales_37_15	PH2015_18_scaffold_417_3	p_mineralization	ugpQ	PF03009	179.8	100
PH2015_09_Alphaproteobacteria_64_13	PH2015_09_scaffold_0_47	p_mineralization	ugpQ	PF03009	137.7	100
PH2015_16_Cytophagales_30_33	PH2015_16_scaffold_12279_2	p_mineralization	ugpQ	PF03009	120.9	100
PH2015_15_Cytophagales_54_44	PH2015_15_scaffold_1_197	p_mineralization	ugpQ	PF03009	116.6	100
PH2015_12_Betaproteobacteria_57_31	PH2015_12_scaffold_0_316	p_mineralization	ugpQ	PF03009	149	100
PH2015_22_Oscillatoriales_45_19	PH2015_22_scaffold_67_37	p_mineralization	ugpQ	PF03009	132.7	100
PH2015_17_RIFOXYD2_FULL_Sphingobacteria_35_12_curated_36_10	PH2015_17_scaffold_2881_6	p_mineralization	ugpQ	PF03009	125.4	100
PH2015_11_Cytophagales_46_24	PH2015_11_scaffold_1_13	p_mineralization	ugpQ	PF03009	123.5	100
PH2015_05_Bacteroidetes_30_10	PH2015_05_scaffold_259_4	p_mineralization	ugpQ	PF03009	123.8	100
PH2015_06_Nostocales_36_12	PH2015_06_scaffold_298_1	p_mineralization	ugpQ	PF03009	165.2	100
PH2015_14_Betaproteobacteria_57_24	PH2015_14_scaffold_6_13	p_mineralization	ugpQ	PF03009	149	100
PH2015_20_Oscillatoriales_46_1245	PH2015_20_scaffold_1762_41	p_mineralization	ugpQ	PF03009	139.4	100
PH2015_12_Betaproteobacteria_57_31	PH2015_12_scaffold_2_70	p_mineralization	ugpQ	PF03009	131.7	100
PH2015_12_Oscillatoriales_45_1042	PH2015_12_scaffold_1100_4	p_mineralization	ugpQ	PF03009	135.3	100
PH2015_07_Oscillatoriales_46_180	PH2015_07_scaffold_98_42	p_mineralization	ugpQ	PF03009	139.4	100
PH2015_17_Oscillatoriales_46_31	PH2015_17_scaffold_14375_2	p_mineralization	ugpQ	PF03009	133.3	100
PH2015_11_Cytophagales_46_24	PH2015_11_scaffold_1_13	p_mineralization	ugpQ	PF03009	123.5	100
PH2015_19_Cytophagales_38_90	PH2015_19_scaffold_241_42	p_mineralization	ugpQ	PF03009	142.6	100
PH2015_09_Oscillatoriales_56_116	PH2015_09_scaffold_333_6	p_mineralization	ugpQ	PF03009	116	100
PH2015_18_Nostocales_39_10	PH2015_18_scaffold_356_3	p_mineralization	ugpQ	PF03009	362.8	100
PH2015_14_Oscillatoriales_45_708	PH2015_14_scaffold_2452_7	p_mineralization	ugpQ	PF03009	135.3	100
PH2015_10_Oscillatoriales_45_97	PH2015_10_scaffold_153_2	p_mineralization	ugpQ	PF03009	132.7	100
PH2015_19_Cytophagales_38_90	PH2015_19_scaffold_241_42	p_mineralization	ugpQ	PF03009	142.6	100
PH2015_11_Bacteroidetes_30_9	PH2015_11_scaffold_2011_1	p_mineralization	ugpQ	PF03009	123.8	100
PH2015_09_Oscillatoriales_45_132	PH2015_09_scaffold_539_14	p_mineralization	ugpQ	PF03009	132.7	100
PH2015_13_Cytophagales_46_33	PH2015_13_scaffold_67_25	p_mineralization	ugpQ	PF03009	123.5	100
PH2015_15_Oscillatoriales_45_607	PH2015_15_scaffold_436_56	p_mineralization	ugpQ	PF03009	135.3	100
PH2015_20_Oscillatoriales_46_1245	PH2015_20_scaffold_1762_41	p_mineralization	ugpQ	PF03009	139.4	100
PH2015_12_Betaproteobacteria_57_31	PH2015_12_scaffold_0_316	p_mineralization	ugpQ	PF03009	149	100
PH2015_02_Oscillatoriales_45_235	PH2015_02_scaffold_1317_2	p_mineralization	ugpQ	PF03009	135.3	100
PH2015_07_Oscillatoriales_46_180	PH2015_07_scaffold_98_42	p_mineralization	ugpQ	PF03009	139.4	100
PH2015_05_Oscillatoriales_45_247	PH2015_05_scaffold_58_41	p_mineralization	ugpQ	PF03009	133.3	100
PH2015_14_Oscillatoriales_45_708	PH2015_14_scaffold_2452_7	p_mineralization	ugpQ	PF03009	135.3	100
PH2015_11_Betaproteobacteria_57_9	PH2015_11_scaffold_2190_2	p_mineralization	ugpQ	PF03009	149	100
PH2015_18_Oscillatoriales_46_1646	PH2015_18_scaffold_2263_39	p_mineralization	ugpQ	PF03009	139.4	100
PH2015_18_Oscillatoriales_46_1646	PH2015_18_scaffold_2263_39	p_mineralization	ugpQ	PF03009	139.4	100
PH2015_22_Bacteroidetes_43_10	PH2015_22_scaffold_1021_3	p_mineralization	ugpQ	PF03009	112.5	100
PH2015_22_Bacteroidetes_43_10	PH2015_22_scaffold_1021_3	p_mineralization	ugpQ	PF03009	112.5	100
PH2015_20_Oscillatoriales_45_11	PH2015_20_scaffold_1168_2	p_mineralization	ugpQ	PF03009	132.7	100
PH2015_02_Runella_slithyformis_46_6	PH2015_02_scaffold_28_11	p_mineralization	ugpQ	PF03009	123.5	100
PH2015_15_Oscillatoriales_45_607	PH2015_15_scaffold_436_56	p_mineralization	ugpQ	PF03009	135.3	100
PH2015_19_Oscillatoriales_46_2585	PH2015_19_scaffold_2045_9	p_mineralization	ugpQ	PF03009	139.4	100
PH2015_10_Oscillatoriales_45_97	PH2015_10_scaffold_153_2	p_mineralization	ugpQ	PF03009	132.7	100
PH2015_17_Oscillatoriales_44_513	PH2015_17_scaffold_229_33	p_mineralization	ugpQ	PF03009	143.1	100
PH2015_17_RIFOXYD2_FULL_Sphingobacteria_35_12_curated_37_39	PH2015_17_scaffold_646_17	p_mineralization	ugpQ	PF03009	109.7	100
PH2015_14_Betaproteobacteria_57_24	PH2015_14_scaffold_9_25	p_mineralization	ugpQ	PF03009	131.7	100
PH2015_21_Oscillatoriales_45_1152	PH2015_21_scaffold_230_19	p_mineralization	ugpQ	PF03009	134.5	100
PH2015_19_Oscillatoriales_45_83	PH2015_19_scaffold_1976_42	p_mineralization	ugpQ	PF03009	132.7	100
PH2015_19_Flavobacterium_35_10	PH2015_19_scaffold_63971_1	p_mineralization	ugpQ	PF03009	116.7	100
PH2015_17_Cytophagales_39_27	PH2015_17_scaffold_50_156	p_mineralization	ugpQ	PF03009	119.4	100
PH2015_13_Cytophagales_46_33	PH2015_13_scaffold_67_25	p_mineralization	ugpQ	PF03009	123.5	100
PH2015_17_Sphingobacteriales_40_17	PH2015_17_scaffold_1473_8	p_mineralization	ugpQ	PF03009	114.4	100
PH2015_12_Runella_46_82	PH2015_12_scaffold_46_13	p_mineralization	ugpQ	PF03009	123.5	100
PH2015_01_Runella_slithyformis_ESOM	PH2015_01_scaffold_877_3	p_mineralization	ugpQ	PF03009	123.5	100
PH2015_18_Oscillatoriales_45_74	PH2015_18_scaffold_1801_2	p_mineralization	ugpQ	PF03009	132.7	100
PH2015_16_Oscillatoriales_45_847	PH2015_16_scaffold_186_7	p_mineralization	ugpQ	PF03009	135.9	100
PH2015_06_Nostocales_36_12	PH2015_06_scaffold_37_22	p_mineralization	ugpQ	PF03009	179.8	100
PH2015_15_Cytophagales_54_44	PH2015_15_scaffold_1_197	p_mineralization	ugpQ	PF03009	116.6	100
PH2015_16_Runella_slithyformis_46_32	PH2015_16_scaffold_6_48	p_mineralization	ugpQ	PF03009	121.9	100
PH2015_14_Polaromonas_58_17	PH2015_14_scaffold_1068_9	p_mineralization	ugpQ	PF03009	109.2	100
PH2015_16_Bacteroidetes_54_10	PH2015_16_scaffold_11662_3	p_mineralization	ugpQ	PF03009	108.4	100
PH2015_20_Oscillatoriales_45_11	PH2015_20_scaffold_1168_2	p_mineralization	ugpQ	PF03009	132.7	100
PH2015_18_Nostocales_37_15	PH2015_18_scaffold_417_3	p_mineralization	ugpQ	PF03009	179.8	100
PH2015_11_Oscillatoriales_45_1038	PH2015_11_scaffold_728_8	p_mineralization	ugpQ	PF03009	135.3	100
PH2015_16_Bacteroidetes_54_10	PH2015_16_scaffold_11662_3	p_mineralization	ugpQ	PF03009	108.4	100
PH2015_14_Polaromonas_58_17	PH2015_14_scaffold_1533_4	p_mineralization	ugpQ	PF03009	164.5	100
PH2015_11_Betaproteobacteria_57_9	PH2015_11_scaffold_2190_2	p_mineralization	ugpQ	PF03009	149	100
PH2015_03_Bacteroidetes_41_10	PH2015_03_scaffold_172_5	p_mineralization	ugpQ	PF03009	113.1	100
PH2015_13_Oscillatoriales_45_965	PH2015_13_scaffold_1749_7	p_mineralization	ugpQ	PF03009	135.3	100
PH2015_21_Oscillatoriales_45_1152	PH2015_21_scaffold_230_19	p_mineralization	ugpQ	PF03009	134.5	100
PH2015_19_Oscillatoriales_54_30	PH2015_19_scaffold_733_20	p_mineralization	ugpQ	PF03009	141.9	100
PH2015_11_Betaproteobacteria_57_9	PH2015_11_scaffold_351_5	p_mineralization	ugpQ	PF03009	136.3	100
PH2015_08_Oscillatoriales_46_236	PH2015_08_scaffold_20_42	p_mineralization	ugpQ	PF03009	139.4	100
PH2015_08_Oscillatoriales_46_236	PH2015_08_scaffold_20_42	p_mineralization	ugpQ	PF03009	139.4	100
PH2015_17_RIFOXYD2_FULL_Sphingobacteria_35_12_curated_37_39	PH2015_17_scaffold_646_17	p_mineralization	ugpQ	PF03009	109.7	100
PH2015_04_Oscillatoriales_44_212	PH2015_04_scaffold_28_58	p_mineralization	ugpQ	PF03009	143.1	100
PH2015_06_Nostocales_36_12	PH2015_06_scaffold_298_1	p_mineralization	ugpQ	PF03009	165.2	100
PH2015_13_Sphingobacteria_38_7	PH2015_13_scaffold_1236_10	p_mineralization	ugpQ	PF03009	109	100
PH2015_14_Cytophagia_46_23	PH2015_14_scaffold_96_13	p_mineralization	ugpQ	PF03009	123.5	100
PH2015_12_Oscillatoriales_45_1042	PH2015_12_scaffold_1100_4	p_mineralization	ugpQ	PF03009	135.3	100
PH2015_14_Sphingobacteria_37_29	PH2015_14_scaffold_98_22	p_mineralization	ugpQ	PF03009	109	100
PH2015_17_Oscillatoriales_46_31	PH2015_17_scaffold_14375_2	p_mineralization	ugpQ	PF03009	133.3	100
PH2015_13_Oscillatoriales_45_965	PH2015_13_scaffold_1749_7	p_mineralization	ugpQ	PF03009	135.3	100
PH2015_01_Burkholderiales_56_5	PH2015_01_scaffold_808_2	p_mineralization	ugpQ	PF03009	136.3	100
PH2015_11_Betaproteobacteria_57_9	PH2015_11_scaffold_126_9	p_mineralization	ugpQ	PF03009	134.3	100
PH2015_19_RIFOXYD2_FULL_Sphingobacteria_35_12_curated_48_28	PH2015_19_scaffold_3182_3	p_mineralization	ugpQ	PF03009	115	100
PH2015_01_Runella_slithyformis_ESOM	PH2015_01_scaffold_877_3	p_mineralization	ugpQ	PF03009	123.5	100
PH2015_20_Runella_slithyformis_46_24	PH2015_20_scaffold_32_48	p_mineralization	ugpQ	PF03009	121.9	100
PH2015_21_Runella_slithyformis_46_15	PH2015_21_scaffold_4_21	p_mineralization	ugpQ	PF03009	121.9	100
PH2015_03_Bacteroidetes_41_10	PH2015_03_scaffold_172_5	p_mineralization	ugpQ	PF03009	113.1	100
PH2015_02_Runella_slithyformis_46_6	PH2015_02_scaffold_28_11	p_mineralization	ugpQ	PF03009	123.5	100
PH2015_22_Oscillatoriales_45_19	PH2015_22_scaffold_67_37	p_mineralization	ugpQ	PF03009	132.7	100
PH2015_17_Runella_slithyformis_46_14	PH2015_17_scaffold_429_12	p_mineralization	ugpQ	PF03009	123.1	100
PH2015_14_Betaproteobacteria_57_24	PH2015_14_scaffold_6_13	p_mineralization	ugpQ	PF03009	149	100
PH2015_09_Sphingomonadales_65_9	PH2015_09_scaffold_1039_3	p_mineralization	ugpQ	PF03009	162.3	100
PH2015_13_Burkholderiales_56_11	PH2015_13_scaffold_9_36	p_mineralization	ugpQ	PF03009	149.4	100
PH2015_19_Oscillatoriales_45_83	PH2015_19_scaffold_1976_42	p_mineralization	ugpQ	PF03009	132.7	100
PH2015_17_Sphingobacteriales_40_17	PH2015_17_scaffold_1473_8	p_mineralization	ugpQ	PF03009	114.4	100
PH2015_04_Oscillatoriales_45_14	PH2015_04_scaffold_107_7	p_mineralization	ugpQ	PF03009	135.3	100
PH2015_09_Oscillatoriales_45_132	PH2015_09_scaffold_539_14	p_mineralization	ugpQ	PF03009	132.7	100
PH2015_11_Bacteroidetes_30_9	PH2015_11_scaffold_2011_1	p_mineralization	ugpQ	PF03009	123.8	100
PH2015_19_Oscillatoriales_54_30	PH2015_19_scaffold_733_20	p_mineralization	ugpQ	PF03009	141.9	100
PH2015_11_Betaproteobacteria_57_9	PH2015_11_scaffold_351_5	p_mineralization	ugpQ	PF03009	136.3	100
PH2015_18_Nostocales_39_10	PH2015_18_scaffold_356_3	p_mineralization	ugpQ	PF03009	362.8	100
PH2015_01_Burkholderiales_56_5	PH2015_01_scaffold_808_2	p_mineralization	ugpQ	PF03009	136.3	100
PH2015_14_Polaromonas_58_17	PH2015_14_scaffold_1533_4	p_mineralization	ugpQ	PF03009	164.5	100
PH2015_19_Runella_slithyformis_46_53	PH2015_19_scaffold_71_20	p_mineralization	ugpQ	PF03009	121.9	100
PH2015_19_Flavobacterium_35_10	PH2015_19_scaffold_63971_1	p_mineralization	ugpQ	PF03009	116.7	100
PH2015_06_Nostocales_36_12	PH2015_06_scaffold_37_22	p_mineralization	ugpQ	PF03009	179.8	100
PH2015_13_Sphingobacteria_38_7	PH2015_13_scaffold_1236_10	p_mineralization	ugpQ	PF03009	109	100
PH2015_03_Oscillatoriales_45_315	PH2015_03_scaffold_99_7	p_mineralization	ugpQ	PF03009	135.3	100
PH2015_01_Oscillatoriales_45_393	PH2015_01_scaffold_115_7	p_mineralization	ugpQ	PF03009	133.3	100
PH2015_11_Oscillatoriales_45_1038	PH2015_11_scaffold_728_8	p_mineralization	ugpQ	PF03009	135.3	100
PH2015_16_Cytophagales_30_33	PH2015_16_scaffold_12279_2	p_mineralization	ugpQ	PF03009	120.9	100
PH2015_21_Runella_slithyformis_46_15	PH2015_21_scaffold_4_21	p_mineralization	ugpQ	PF03009	121.9	100
PH2015_16_Oscillatoriales_45_847	PH2015_16_scaffold_186_7	p_mineralization	ugpQ	PF03009	135.9	100
PH2015_02_Cytophagales_30_9	PH2015_02_scaffold_6_12	p_mineralization	phoN	PF01569	87.5	40
PH2015_01_Burkholderiales_56_5	PH2015_01_scaffold_906_2	p_mineralization	phoN	PF01569	45.5	40
PH2015_09_Bacteroidetes_48_7	PH2015_09_scaffold_1265_2	p_mineralization	phoN	PF01569	70.1	40
PH2015_01_Runella_slithyformis_ESOM	PH2015_01_scaffold_1454_2	p_mineralization	phoN	PF01569	88.1	40
PH2015_10_Bacteroidetes_35_20	PH2015_10_scaffold_215_3	p_mineralization	phoN	PF01569	91.1	40
PH2015_20_Cytophagales_41_23	PH2015_20_scaffold_8_73	p_mineralization	phoN	PF01569	61.8	40
PH2015_20_Cytophagales_41_23	PH2015_20_scaffold_17_53	p_mineralization	phoN	PF01569	78.8	40
PH2015_10_Bacteroidetes_35_20	PH2015_10_scaffold_273_2	p_mineralization	phoN	PF01569	41.5	40
PH2015_12_Cytophagia_30_13	PH2015_12_scaffold_492_6	p_mineralization	phoN	PF01569	90.8	40
PH2015_19_Cytophagales_41_96	PH2015_19_scaffold_21_2	p_mineralization	phoN	PF01569	68.3	40
PH2015_17_Cytophagales_39_27	PH2015_17_scaffold_31_2	p_mineralization	phoN	PF01569	41.6	40
PH2015_11_Cytophagales_46_24	PH2015_11_scaffold_16_37	p_mineralization	phoN	PF01569	46.9	40
PH2015_19_Curvibacter_60_13	PH2015_19_scaffold_2071_7	p_mineralization	phoN	PF01569	65.3	40
PH2015_21_Sphingobacteriales_36_9	PH2015_21_scaffold_1367_3	p_mineralization	phoN	PF01569	73.9	40
PH2015_11_Cytophagales_46_24	PH2015_11_scaffold_582_6	p_mineralization	phoN	PF01569	73.3	40
PH2015_03_Bacteroidetes_41_10	PH2015_03_scaffold_17_30	p_mineralization	phoN	PF01569	66	40
PH2015_19_Runella_slithyformis_46_53	PH2015_19_scaffold_209_35	p_mineralization	phoN	PF01569	88.1	40
PH2015_17_Cytophagales_33_11	PH2015_17_scaffold_12_2	p_mineralization	phoN	PF01569	93.8	40
PH2015_09_Bacteroidetes_48_7	PH2015_09_scaffold_378_5	p_mineralization	phoN	PF01569	53.5	40
PH2015_02_Cytophagales_30_9	PH2015_02_scaffold_208_8	p_mineralization	phoN	PF01569	78.2	40
PH2015_19_Sphingobacteriales_36_19	PH2015_19_scaffold_18_72	p_mineralization	phoN	PF01569	59.3	40
PH2015_15_Kapabacteria_48_15	PH2015_15_scaffold_266_14	p_mineralization	phoN	PF01569	52	40
PH2015_18_Runella_slithyformis_46_7	PH2015_18_scaffold_6158_5	p_mineralization	phoN	PF01569	88.1	40
PH2015_19_Alphaproteobacteria_46_36	PH2015_19_scaffold_1035_17	p_mineralization	phoN	PF01569	44.8	40
PH2015_19_Cytophagales_38_90	PH2015_19_scaffold_443_34	p_mineralization	phoN	PF01569	91.3	40
PH2015_05_Bacteroidetes_30_10	PH2015_05_scaffold_282_5	p_mineralization	phoN	PF01569	91.8	40
PH2015_19_Sphingobacteriales_36_19	PH2015_19_scaffold_51_54	p_mineralization	phoN	PF01569	56	40
PH2015_17_Sphingobacteriales_34_72	PH2015_17_scaffold_1946_3	p_mineralization	phoN	PF01569	72.1	40
PH2015_15_Cytophagales_54_44	PH2015_15_scaffold_17_48	p_mineralization	phoN	PF01569	70.3	40
PH2015_15_Cytophagales_54_44	PH2015_15_scaffold_1_51	p_mineralization	phoN	PF01569	81	40
PH2015_13_Cytophagales_46_33	PH2015_13_scaffold_532_4	p_mineralization	phoN	PF01569	46	40
PH2015_17_Cytophagales_30_21	PH2015_17_scaffold_140881_1	p_mineralization	phoN	PF01569	75.7	40
PH2015_13_Cytophagales_46_33	PH2015_13_scaffold_11_29	p_mineralization	phoN	PF01569	42.8	40
PH2015_20_Runella_slithyformis_46_24	PH2015_20_scaffold_419_3	p_mineralization	phoN	PF01569	42.3	40
PH2015_21_Sphingobacteriales_36_9	PH2015_21_scaffold_101_15	p_mineralization	phoN	PF01569	81	40
PH2015_17_Cytophagales_39_27	PH2015_17_scaffold_4_77	p_mineralization	phoN	PF01569	87.4	40
PH2015_06_Bacteroidetes_40_6	PH2015_06_scaffold_190_8	p_mineralization	phoN	PF01569	65	40
PH2015_15_Cytophagales_54_44	PH2015_15_scaffold_855_5	p_mineralization	phoN	PF01569	53.2	40
PH2015_13_Sphingobacteria_38_7	PH2015_13_scaffold_5746_2	p_mineralization	phoN	PF01569	72.7	40
PH2015_09_Bacteroidetes_48_7	PH2015_09_scaffold_378_5	p_mineralization	phoN	PF01569	53.5	40
PH2015_16_Runella_slithyformis_46_32	PH2015_16_scaffold_149_3	p_mineralization	phoN	PF01569	42.3	40
PH2015_19_Runella_slithyformis_46_53	PH2015_19_scaffold_909_3	p_mineralization	phoN	PF01569	42.3	40
PH2015_11_Bacteroidetes_30_9	PH2015_11_scaffold_892_6	p_mineralization	phoN	PF01569	91.8	40
PH2015_10_Bacteroidetes_35_20	PH2015_10_scaffold_2846_1	p_mineralization	phoN	PF01569	57.1	40
PH2015_10_Bacteroidetes_35_20	PH2015_10_scaffold_922_6	p_mineralization	phoN	PF01569	69.6	40
PH2015_11_Cytophagales_46_24	PH2015_11_scaffold_85_24	p_mineralization	phoN	PF01569	88.1	40
PH2015_15_Cytophagales_54_44	PH2015_15_scaffold_435_17	p_mineralization	phoN	PF01569	51.3	40
PH2015_17_RIFCSPHIGHO2_12_FULL_Curvibacter_63_18_curated_58_15	PH2015_17_scaffold_76_58	p_mineralization	phoN	PF01569	52.3	40
PH2015_09_Oscillatoriales_45_132	PH2015_09_scaffold_331_13	p_mineralization	phoN	PF01569	81	40
PH2015_20_Oscillatoriales_46_1245	PH2015_20_scaffold_544_35	p_mineralization	phoN	PF01569	81.6	40
PH2015_15_Cytophagales_54_44	PH2015_15_scaffold_457_27	p_mineralization	phoN	PF01569	49.9	40
PH2015_14_Sphingobacteria_37_29	PH2015_14_scaffold_103_21	p_mineralization	phoN	PF01569	71.3	40
PH2015_21_Runella_slithyformis_46_15	PH2015_21_scaffold_125_3	p_mineralization	phoN	PF01569	42.3	40
PH2015_19_Flavobacterium_35_10	PH2015_19_scaffold_1081_11	p_mineralization	phoN	PF01569	82.3	40
PH2015_21_Runella_slithyformis_46_15	PH2015_21_scaffold_38_20	p_mineralization	phoN	PF01569	42.8	40
PH2015_19_Cytophagales_41_96	PH2015_19_scaffold_10_62	p_mineralization	phoN	PF01569	61.8	40
PH2015_12_Runella_46_82	PH2015_12_scaffold_123_5	p_mineralization	phoN	PF01569	42.6	40
PH2015_06_Bacteroidetes_40_6	PH2015_06_scaffold_190_8	p_mineralization	phoN	PF01569	65	40
PH2015_17_Cytophagales_39_27	PH2015_17_scaffold_31_90	p_mineralization	phoN	PF01569	72.2	40
PH2015_01_Runella_slithyformis_ESOM	PH2015_01_scaffold_1454_2	p_mineralization	phoN	PF01569	88.1	40
PH2015_15_Cytophagales_54_44	PH2015_15_scaffold_1_51	p_mineralization	phoN	PF01569	81	40
PH2015_19_Bacteroidetes_32_163	PH2015_19_scaffold_249_8	p_mineralization	phoN	PF01569	87.2	40
PH2015_18_Runella_slithyformis_46_7	PH2015_18_scaffold_1344_15	p_mineralization	phoN	PF01569	45.3	40
PH2015_15_Cytophagales_54_44	PH2015_15_scaffold_435_17	p_mineralization	phoN	PF01569	51.3	40
PH2015_16_Bacteroidetes_54_10	PH2015_16_scaffold_2611_5	p_mineralization	phoN	PF01569	63.1	40
PH2015_18_Runella_slithyformis_46_7	PH2015_18_scaffold_4211_2	p_mineralization	phoN	PF01569	73.3	40
PH2015_16_Cytophagales_30_33	PH2015_16_scaffold_1078_10	p_mineralization	phoN	PF01569	61	40
PH2015_19_Curvibacter_60_13	PH2015_19_scaffold_19279_3	p_mineralization	phoN	PF01569	58.7	40
PH2015_19_Curvibacter_60_13	PH2015_19_scaffold_19279_3	p_mineralization	phoN	PF01569	58.7	40
PH2015_12_Runella_46_82	PH2015_12_scaffold_125_30	p_mineralization	phoN	PF01569	88.1	40
PH2015_17_Cytophagales_39_27	PH2015_17_scaffold_26_33	p_mineralization	phoN	PF01569	50.4	40
PH2015_21_Bacteroidetes_41_34	PH2015_21_scaffold_56_27	p_mineralization	phoN	PF01569	65	40
PH2015_20_Runella_slithyformis_46_24	PH2015_20_scaffold_91_24	p_mineralization	phoN	PF01569	42.8	40
PH2015_12_Cytophagia_30_13	PH2015_12_scaffold_492_6	p_mineralization	phoN	PF01569	90.8	40
PH2015_17_Cytophagales_39_27	PH2015_17_scaffold_8_45	p_mineralization	phoN	PF01569	54.6	40
PH2015_15_Cytophagales_54_44	PH2015_15_scaffold_855_5	p_mineralization	phoN	PF01569	53.2	40
PH2015_19_RIFOXYD2_FULL_Sphingobacteria_35_12_curated_48_28	PH2015_19_scaffold_1567_8	p_mineralization	phoN	PF01569	55.5	40
PH2015_13_Cytophagales_46_33	PH2015_13_scaffold_198_24	p_mineralization	phoN	PF01569	88.1	40
PH2015_14_Cytophagia_46_23	PH2015_14_scaffold_78_37	p_mineralization	phoN	PF01569	46.9	40
PH2015_11_Cytophagales_46_24	PH2015_11_scaffold_85_24	p_mineralization	phoN	PF01569	88.1	40
PH2015_21_Runella_slithyformis_46_15	PH2015_21_scaffold_124_19	p_mineralization	phoN	PF01569	45.8	40
PH2015_01_Runella_slithyformis_ESOM	PH2015_01_scaffold_434_3	p_mineralization	phoN	PF01569	73.3	40
PH2015_07_Bacteroidetes_38_6	PH2015_07_scaffold_368_4	p_mineralization	phoN	PF01569	70.4	40
PH2015_15_Cytophagales_54_44	PH2015_15_scaffold_170_19	p_mineralization	phoN	PF01569	69.9	40
PH2015_11_Bacteroidetes_30_9	PH2015_11_scaffold_1322_3	p_mineralization	phoN	PF01569	86.7	40
PH2015_05_Flavobacteriia_32_9	PH2015_05_scaffold_29_41	p_mineralization	phoN	PF01569	73.2	40
PH2015_06_Bacteroidetes_40_6	PH2015_06_scaffold_80_17	p_mineralization	phoN	PF01569	66	40
PH2015_15_Cytophagales_54_44	PH2015_15_scaffold_525_11	p_mineralization	phoN	PF01569	50.4	40
PH2015_17_Cytophagales_39_27	PH2015_17_scaffold_30_33	p_mineralization	phoN	PF01569	49.3	40
PH2015_16_Bacteroidetes_54_10	PH2015_16_scaffold_2611_5	p_mineralization	phoN	PF01569	63.1	40
PH2015_19_Oscillatoriales_45_83	PH2015_19_scaffold_499_34	p_mineralization	phoN	PF01569	81	40
PH2015_11_Bacteroidetes_30_9	PH2015_11_scaffold_892_6	p_mineralization	phoN	PF01569	91.8	40
PH2015_19_Bacteroidetes_32_163	PH2015_19_scaffold_960_13	p_mineralization	phoN	PF01569	74.1	40
PH2015_12_Runella_46_82	PH2015_12_scaffold_123_5	p_mineralization	phoN	PF01569	42.6	40
PH2015_17_RIFCSPHIGHO2_12_FULL_Curvibacter_63_18_curated_58_15	PH2015_17_scaffold_375_25	p_mineralization	phoN	PF01569	63.4	40
PH2015_17_Sphingobacteriales_47_7	PH2015_17_scaffold_4963_2	p_mineralization	phoN	PF01569	47.9	40
PH2015_16_Runella_slithyformis_46_32	PH2015_16_scaffold_149_3	p_mineralization	phoN	PF01569	42.3	40
PH2015_07_Oscillatoriales_46_180	PH2015_07_scaffold_41_41	p_mineralization	phoN	PF01569	81.6	40
PH2015_17_RIFOXYD2_FULL_Sphingobacteria_35_12_curated_37_39	PH2015_17_scaffold_194_20	p_mineralization	phoN	PF01569	71	40
PH2015_11_Cytophagales_46_24	PH2015_11_scaffold_157_5	p_mineralization	phoN	PF01569	42.6	40
PH2015_19_Cytophagales_41_96	PH2015_19_scaffold_30_52	p_mineralization	phoN	PF01569	78.8	40
PH2015_11_Bacteroidetes_30_9	PH2015_11_scaffold_1322_3	p_mineralization	phoN	PF01569	86.7	40
PH2015_01_Runella_slithyformis_ESOM	PH2015_01_scaffold_519_2	p_mineralization	phoN	PF01569	43.3	40
PH2015_17_Sphingobacteriales_40_17	PH2015_17_scaffold_762_23	p_mineralization	phoN	PF01569	71.4	40
PH2015_21_Sphingobacteriales_36_9	PH2015_21_scaffold_1367_3	p_mineralization	phoN	PF01569	73.9	40
PH2015_14_Cytophagia_46_23	PH2015_14_scaffold_715_4	p_mineralization	phoN	PF01569	46	40
PH2015_17_Runella_slithyformis_46_14	PH2015_17_scaffold_2111_3	p_mineralization	phoN	PF01569	72.8	40
PH2015_07_Bacteroidetes_38_6	PH2015_07_scaffold_609_3	p_mineralization	phoN	PF01569	74.7	40
PH2015_16_Sphingobacteriales_37_14	PH2015_16_scaffold_700_2	p_mineralization	phoN	PF01569	79.3	40
PH2015_13_Burkholderiales_56_11	PH2015_13_scaffold_6_93	p_mineralization	phoN	PF01569	46.6	40
PH2015_08_Oscillatoriales_46_236	PH2015_08_scaffold_5_41	p_mineralization	phoN	PF01569	53.3	40
PH2015_13_Rhodobacterales_65_6	PH2015_13_scaffold_4010_3	p_mineralization	phoN	PF01569	57.7	40
PH2015_14_Cytophagia_46_23	PH2015_14_scaffold_1650_6	p_mineralization	phoN	PF01569	73.3	40
PH2015_19_Flavobacterium_35_10	PH2015_19_scaffold_10268_2	p_mineralization	phoN	PF01569	44.4	40
PH2015_02_Cytophagales_30_9	PH2015_02_scaffold_94_11	p_mineralization	phoN	PF01569	75.7	40
PH2015_17_Sphingobacteriales_34_72	PH2015_17_scaffold_1354_7	p_mineralization	phoN	PF01569	84.4	40
PH2015_19_Flavobacterium_35_10	PH2015_19_scaffold_10268_2	p_mineralization	phoN	PF01569	44.4	40
PH2015_08_Oscillatoriales_46_236	PH2015_08_scaffold_5_41	p_mineralization	phoN	PF01569	53.3	40
PH2015_06_Bacteroidetes_40_6	PH2015_06_scaffold_190_6	p_mineralization	phoN	PF01569	41	40
PH2015_21_Sphingobacteriales_36_9	PH2015_21_scaffold_5_42	p_mineralization	phoN	PF01569	59.3	40
PH2015_17_Cytophagales_39_27	PH2015_17_scaffold_8_45	p_mineralization	phoN	PF01569	54.6	40
PH2015_20_Runella_slithyformis_46_24	PH2015_20_scaffold_319_17	p_mineralization	phoN	PF01569	73.3	40
PH2015_05_Flavobacteriia_32_9	PH2015_05_scaffold_29_41	p_mineralization	phoN	PF01569	73.2	40
PH2015_11_Cytophagales_46_24	PH2015_11_scaffold_582_6	p_mineralization	phoN	PF01569	73.3	40
PH2015_18_Nostocales_39_10	PH2015_18_scaffold_5161_1	p_mineralization	phoN	PF01569	67.2	40
PH2015_13_Cytophagales_46_33	PH2015_13_scaffold_532_4	p_mineralization	phoN	PF01569	46	40
PH2015_18_Nostocales_39_10	PH2015_18_scaffold_5161_1	p_mineralization	phoN	PF01569	67.2	40
PH2015_17_Sphingobacteriales_40_17	PH2015_17_scaffold_557_21	p_mineralization	phoN	PF01569	74.1	40
PH2015_16_Bacteroidetes_54_10	PH2015_16_scaffold_3159_2	p_mineralization	phoN	PF01569	56.9	40
PH2015_16_Sphingobacteriales_37_14	PH2015_16_scaffold_700_2	p_mineralization	phoN	PF01569	79.3	40
PH2015_13_Rhodobacterales_65_6	PH2015_13_scaffold_4010_3	p_mineralization	phoN	PF01569	57.7	40
PH2015_14_Cytophagia_30_10	PH2015_14_scaffold_1141_8	p_mineralization	phoN	PF01569	90.8	40
PH2015_07_Oscillatoriales_46_180	PH2015_07_scaffold_41_41	p_mineralization	phoN	PF01569	81.6	40
PH2015_17_Cytophagales_30_21	PH2015_17_scaffold_361_6	p_mineralization	phoN	PF01569	89.9	40
PH2015_12_Runella_46_82	PH2015_12_scaffold_44_14	p_mineralization	phoN	PF01569	46.9	40
PH2015_19_Oscillatoriales_46_2585	PH2015_19_scaffold_4410_15	p_mineralization	phoN	PF01569	81.6	40
PH2015_17_Cytophagales_33_11	PH2015_17_scaffold_12_2	p_mineralization	phoN	PF01569	93.8	40
PH2015_01_Runella_slithyformis_ESOM	PH2015_01_scaffold_292_3	p_mineralization	phoN	PF01569	46.9	40
PH2015_19_Cytophagales_38_90	PH2015_19_scaffold_443_34	p_mineralization	phoN	PF01569	91.3	40
PH2015_12_Runella_46_82	PH2015_12_scaffold_11_84	p_mineralization	phoN	PF01569	42.8	40
PH2015_20_Alphaproteobacteria_46_8	PH2015_20_scaffold_1369_6	p_mineralization	phoN	PF01569	44.8	40
PH2015_18_Runella_slithyformis_46_7	PH2015_18_scaffold_3305_3	p_mineralization	phoN	PF01569	45.8	40
PH2015_01_Runella_slithyformis_ESOM	PH2015_01_scaffold_519_3	p_mineralization	phoN	PF01569	42.8	40
PH2015_06_Nostocales_36_12	PH2015_06_scaffold_64_6	p_mineralization	phoN	PF01569	74.3	40
PH2015_09_Bacteroidetes_48_7	PH2015_09_scaffold_1265_2	p_mineralization	phoN	PF01569	70.1	40
PH2015_01_Burkholderiales_56_5	PH2015_01_scaffold_906_2	p_mineralization	phoN	PF01569	45.5	40
PH2015_18_Runella_slithyformis_46_7	PH2015_18_scaffold_3305_3	p_mineralization	phoN	PF01569	45.8	40
PH2015_19_Flavobacterium_35_10	PH2015_19_scaffold_8720_3	p_mineralization	phoN	PF01569	82.6	40
PH2015_12_Cytophagia_30_13	PH2015_12_scaffold_58_4	p_mineralization	phoN	PF01569	81.7	40
PH2015_12_Cytophagia_30_13	PH2015_12_scaffold_58_4	p_mineralization	phoN	PF01569	81.7	40
PH2015_17_Sphingobacteriales_40_17	PH2015_17_scaffold_762_23	p_mineralization	phoN	PF01569	71.4	40
PH2015_16_Runella_slithyformis_46_32	PH2015_16_scaffold_198_17	p_mineralization	phoN	PF01569	73.3	40
PH2015_02_Cytophagales_30_9	PH2015_02_scaffold_6_12	p_mineralization	phoN	PF01569	87.5	40
PH2015_19_Runella_slithyformis_46_53	PH2015_19_scaffold_909_3	p_mineralization	phoN	PF01569	42.3	40
PH2015_17_Sphingobacteriales_34_72	PH2015_17_scaffold_1946_3	p_mineralization	phoN	PF01569	72.1	40
PH2015_17_Sphingobacteriales_47_7	PH2015_17_scaffold_3083_2	p_mineralization	phoN	PF01569	55.7	40
PH2015_18_Runella_slithyformis_46_7	PH2015_18_scaffold_24651_2	p_mineralization	phoN	PF01569	42.6	40
PH2015_20_Alphaproteobacteria_46_8	PH2015_20_scaffold_1369_6	p_mineralization	phoN	PF01569	44.8	40
PH2015_13_Burkholderiales_56_11	PH2015_13_scaffold_6_93	p_mineralization	phoN	PF01569	46.6	40
PH2015_17_Sphingobacteriales_47_7	PH2015_17_scaffold_4963_2	p_mineralization	phoN	PF01569	47.9	40
PH2015_14_Cytophagia_46_23	PH2015_14_scaffold_78_37	p_mineralization	phoN	PF01569	46.9	40
PH2015_21_Bacteroidetes_41_34	PH2015_21_scaffold_137_18	p_mineralization	phoN	PF01569	66	40
PH2015_17_Runella_slithyformis_46_14	PH2015_17_scaffold_952_1	p_mineralization	phoN	PF01569	47.5	40
PH2015_19_Runella_slithyformis_46_53	PH2015_19_scaffold_809_12	p_mineralization	phoN	PF01569	73.3	40
PH2015_13_Oscillatoriales_45_965	PH2015_13_scaffold_3035_2	p_mineralization	phoN	PF01569	82.5	40
PH2015_21_Bacteroidetes_41_34	PH2015_21_scaffold_56_29	p_mineralization	phoN	PF01569	41	40
PH2015_11_Cytophagales_46_24	PH2015_11_scaffold_235_4	p_mineralization	phoN	PF01569	46	40
PH2015_17_Cytophagales_39_27	PH2015_17_scaffold_30_79	p_mineralization	phoN	PF01569	90.7	40
PH2015_14_Cytophagia_46_23	PH2015_14_scaffold_30_29	p_mineralization	phoN	PF01569	42.8	40
PH2015_22_Bacteroidetes_43_10	PH2015_22_scaffold_2464_1	p_mineralization	phoN	PF01569	57.2	40
PH2015_19_Runella_slithyformis_46_53	PH2015_19_scaffold_416_11	p_mineralization	phoN	PF01569	45.8	40
PH2015_13_Cytophagales_46_33	PH2015_13_scaffold_198_24	p_mineralization	phoN	PF01569	88.1	40
PH2015_05_Oscillatoriales_45_247	PH2015_05_scaffold_50_58	p_mineralization	phoN	PF01569	82.5	40
PH2015_22_Bacteroidetes_43_10	PH2015_22_scaffold_287_2	p_mineralization	phoN	PF01569	64.2	40
PH2015_21_Flavobacteriia_45_8	PH2015_21_scaffold_2005_3	p_mineralization	phoN	PF01569	79.8	40
PH2015_21_Runella_slithyformis_46_15	PH2015_21_scaffold_124_19	p_mineralization	phoN	PF01569	45.8	40
PH2015_12_Runella_46_82	PH2015_12_scaffold_718_6	p_mineralization	phoN	PF01569	73.3	40
PH2015_19_Cytophagales_38_90	PH2015_19_scaffold_241_49	p_mineralization	phoN	PF01569	67.3	40
PH2015_13_Cytophagales_46_33	PH2015_13_scaffold_48_37	p_mineralization	phoN	PF01569	46.9	40
PH2015_08_Oscillatoriales_46_236	PH2015_08_scaffold_19_1	p_mineralization	phoN	PF01569	81.6	40
PH2015_17_Cytophagales_30_21	PH2015_17_scaffold_489_15	p_mineralization	phoN	PF01569	83.9	40
PH2015_16_Runella_slithyformis_46_32	PH2015_16_scaffold_86_23	p_mineralization	phoN	PF01569	45.8	40
PH2015_17_RIFOXYD2_FULL_Sphingobacteria_35_12_curated_36_10	PH2015_17_scaffold_14919_5	p_mineralization	phoN	PF01569	92.9	40
PH2015_17_Cytophagales_39_27	PH2015_17_scaffold_31_2	p_mineralization	phoN	PF01569	41.6	40
PH2015_17_Sphingobacteriales_40_17	PH2015_17_scaffold_496_4	p_mineralization	phoN	PF01569	53.5	40
PH2015_18_Oscillatoriales_45_74	PH2015_18_scaffold_894_18	p_mineralization	phoN	PF01569	81	40
PH2015_21_Sphingobacteriales_36_9	PH2015_21_scaffold_25_31	p_mineralization	phoN	PF01569	56	40
PH2015_21_Bacteroidetes_41_34	PH2015_21_scaffold_56_29	p_mineralization	phoN	PF01569	41	40
PH2015_14_Cytophagia_30_10	PH2015_14_scaffold_1141_8	p_mineralization	phoN	PF01569	90.8	40
PH2015_17_RIFOXYD2_FULL_Sphingobacteria_35_12_curated_36_10	PH2015_17_scaffold_14919_5	p_mineralization	phoN	PF01569	92.9	40
PH2015_05_Bacteroidetes_30_10	PH2015_05_scaffold_264_3	p_mineralization	phoN	PF01569	86.7	40
PH2015_16_Bacteroidetes_54_10	PH2015_16_scaffold_3159_2	p_mineralization	phoN	PF01569	56.9	40
PH2015_22_Bacteroidetes_43_10	PH2015_22_scaffold_2464_1	p_mineralization	phoN	PF01569	57.2	40
PH2015_12_Runella_46_82	PH2015_12_scaffold_718_6	p_mineralization	phoN	PF01569	73.3	40
PH2015_15_Kapabacteria_48_15	PH2015_15_scaffold_101_37	p_mineralization	phoN	PF01569	71.4	40
PH2015_10_Bacteroidetes_35_20	PH2015_10_scaffold_215_3	p_mineralization	phoN	PF01569	91.1	40
PH2015_17_Sphingobacteriales_34_72	PH2015_17_scaffold_1354_7	p_mineralization	phoN	PF01569	84.4	40
PH2015_22_Bacteroidetes_43_10	PH2015_22_scaffold_287_2	p_mineralization	phoN	PF01569	64.2	40
PH2015_06_Oscillatoriales_46_199	PH2015_06_scaffold_1319_1	p_mineralization	phoN	PF01569	82.8	40
PH2015_13_Cytophagales_46_33	PH2015_13_scaffold_376_10	p_mineralization	phoN	PF01569	42.6	40
PH2015_19_RIFOXYD2_FULL_Sphingobacteria_35_12_curated_48_28	PH2015_19_scaffold_1567_8	p_mineralization	phoN	PF01569	55.5	40
PH2015_17_RIFCSPHIGHO2_12_FULL_Curvibacter_63_18_curated_58_15	PH2015_17_scaffold_23_5	p_mineralization	phoN	PF01569	64.3	40
PH2015_21_Flavobacteriia_45_8	PH2015_21_scaffold_2005_3	p_mineralization	phoN	PF01569	79.8	40
PH2015_20_Runella_slithyformis_46_24	PH2015_20_scaffold_419_3	p_mineralization	phoN	PF01569	42.3	40
PH2015_14_Cytophagia_46_23	PH2015_14_scaffold_277_30	p_mineralization	phoN	PF01569	88.1	40
PH2015_17_Sphingobacteriales_40_17	PH2015_17_scaffold_496_7	p_mineralization	phoN	PF01569	71.5	40
PH2015_17_RIFOXYD2_FULL_Sphingobacteria_35_12_curated_37_39	PH2015_17_scaffold_123_74	p_mineralization	phoN	PF01569	66.2	40
PH2015_19_Flavobacterium_35_10	PH2015_19_scaffold_15020_2	p_mineralization	phoN	PF01569	64	40
PH2015_10_Bacteroidetes_35_20	PH2015_10_scaffold_273_2	p_mineralization	phoN	PF01569	41.5	40
PH2015_16_Bacteroidetes_54_10	PH2015_16_scaffold_1327_5	p_mineralization	phoN	PF01569	75.6	40
PH2015_20_Runella_slithyformis_46_24	PH2015_20_scaffold_163_23	p_mineralization	phoN	PF01569	45.8	40
PH2015_13_Sphingobacteria_38_7	PH2015_13_scaffold_7837_1	p_mineralization	phoN	PF01569	56.1	40
PH2015_16_Runella_slithyformis_46_32	PH2015_16_scaffold_46_24	p_mineralization	phoN	PF01569	42.8	40
PH2015_14_Cytophagia_46_23	PH2015_14_scaffold_1650_6	p_mineralization	phoN	PF01569	73.3	40
PH2015_19_Bacteroidetes_32_163	PH2015_19_scaffold_249_8	p_mineralization	phoN	PF01569	87.2	40
PH2015_19_Bacteroidetes_32_163	PH2015_19_scaffold_960_13	p_mineralization	phoN	PF01569	74.1	40
PH2015_15_Alphaproteobacteria_46_26	PH2015_15_scaffold_231_31	p_mineralization	phoN	PF01569	45	40
PH2015_16_Sphingobacteriales_37_14	PH2015_16_scaffold_181_21	p_mineralization	phoN	PF01569	76.2	40
PH2015_17_Sphingobacteriales_47_7	PH2015_17_scaffold_3083_2	p_mineralization	phoN	PF01569	55.7	40
PH2015_20_Oscillatoriales_45_11	PH2015_20_scaffold_753_19	p_mineralization	phoN	PF01569	81	40
PH2015_17_RIFCSPHIGHO2_12_FULL_Curvibacter_63_18_curated_58_15	PH2015_17_scaffold_23_5	p_mineralization	phoN	PF01569	64.3	40
PH2015_17_Cytophagales_30_21	PH2015_17_scaffold_140881_1	p_mineralization	phoN	PF01569	75.7	40
PH2015_12_Runella_46_82	PH2015_12_scaffold_44_14	p_mineralization	phoN	PF01569	46.9	40
PH2015_15_Alphaproteobacteria_46_26	PH2015_15_scaffold_231_31	p_mineralization	phoN	PF01569	45	40
PH2015_03_Bacteroidetes_41_10	PH2015_03_scaffold_176_5	p_mineralization	phoN	PF01569	67.7	40
PH2015_17_Cytophagales_39_27	PH2015_17_scaffold_26_33	p_mineralization	phoN	PF01569	50.4	40
PH2015_13_Sphingobacteria_38_7	PH2015_13_scaffold_5746_2	p_mineralization	phoN	PF01569	72.7	40
PH2015_17_Cytophagales_39_27	PH2015_17_scaffold_31_90	p_mineralization	phoN	PF01569	72.2	40
PH2015_07_Alphaproteobacteria_46_8	PH2015_07_scaffold_288_6	p_mineralization	phoN	PF01569	44.8	40
PH2015_16_Bacteroidetes_54_10	PH2015_16_scaffold_1327_4	p_mineralization	phoN	PF01569	81.3	40
PH2015_16_Runella_slithyformis_46_32	PH2015_16_scaffold_46_24	p_mineralization	phoN	PF01569	42.8	40
PH2015_18_Runella_slithyformis_46_7	PH2015_18_scaffold_4977_4	p_mineralization	phoN	PF01569	45.2	40
PH2015_17_Runella_slithyformis_46_14	PH2015_17_scaffold_2111_3	p_mineralization	phoN	PF01569	72.8	40
PH2015_17_RIFOXYD2_FULL_Sphingobacteria_35_12_curated_36_10	PH2015_17_scaffold_3990_4	p_mineralization	phoN	PF01569	42.3	40
PH2015_21_Bacteroidetes_41_34	PH2015_21_scaffold_1188_4	p_mineralization	phoN	PF01569	67.7	40
PH2015_19_Sphingobacteriales_36_19	PH2015_19_scaffold_245_20	p_mineralization	phoN	PF01569	81	40
PH2015_05_Bacteroidetes_30_10	PH2015_05_scaffold_264_3	p_mineralization	phoN	PF01569	86.7	40
PH2015_14_Cytophagia_46_23	PH2015_14_scaffold_715_4	p_mineralization	phoN	PF01569	46	40
PH2015_18_Oscillatoriales_46_1646	PH2015_18_scaffold_1055_40	p_mineralization	phoN	PF01569	53.3	40
PH2015_01_Runella_slithyformis_ESOM	PH2015_01_scaffold_292_3	p_mineralization	phoN	PF01569	46.9	40
PH2015_14_Sphingobacteria_37_29	PH2015_14_scaffold_19_46	p_mineralization	phoN	PF01569	65.8	40
PH2015_20_Cytophagales_41_23	PH2015_20_scaffold_8_73	p_mineralization	phoN	PF01569	61.8	40
PH2015_07_Oscillatoriales_46_180	PH2015_07_scaffold_26_41	p_mineralization	phoN	PF01569	53.3	40
PH2015_02_Cytophagales_30_9	PH2015_02_scaffold_94_11	p_mineralization	phoN	PF01569	75.7	40
PH2015_19_Runella_slithyformis_46_53	PH2015_19_scaffold_209_35	p_mineralization	phoN	PF01569	88.1	40
PH2015_21_Sphingobacteriales_36_9	PH2015_21_scaffold_101_15	p_mineralization	phoN	PF01569	81	40
PH2015_12_Runella_46_82	PH2015_12_scaffold_125_30	p_mineralization	phoN	PF01569	88.1	40
PH2015_13_Oscillatoriales_45_965	PH2015_13_scaffold_3035_2	p_mineralization	phoN	PF01569	82.5	40
PH2015_19_Sphingobacteriales_36_19	PH2015_19_scaffold_261_23	p_mineralization	phoN	PF01569	73.9	40
PH2015_07_Bacteroidetes_38_6	PH2015_07_scaffold_609_3	p_mineralization	phoN	PF01569	74.7	40
PH2015_22_Oscillatoriales_45_19	PH2015_22_scaffold_133_18	p_mineralization	phoN	PF01569	81	40
PH2015_21_Sphingobacteriales_36_9	PH2015_21_scaffold_5_42	p_mineralization	phoN	PF01569	59.3	40
PH2015_20_Cytophagales_41_23	PH2015_20_scaffold_10_2	p_mineralization	phoN	PF01569	68.3	40
PH2015_19_RIFOXYD2_FULL_Sphingobacteria_35_12_curated_48_28	PH2015_19_scaffold_3887_2	p_mineralization	phoN	PF01569	51.1	40
PH2015_18_Runella_slithyformis_46_7	PH2015_18_scaffold_24651_2	p_mineralization	phoN	PF01569	42.6	40
PH2015_06_Bacteroidetes_40_6	PH2015_06_scaffold_190_6	p_mineralization	phoN	PF01569	41	40
PH2015_19_Cytophagales_41_96	PH2015_19_scaffold_21_2	p_mineralization	phoN	PF01569	68.3	40
PH2015_19_Bacteroidetes_32_163	PH2015_19_scaffold_147_61	p_mineralization	phoN	PF01569	84.8	40
PH2015_17_RIFCSPHIGHO2_12_FULL_Curvibacter_63_18_curated_58_15	PH2015_17_scaffold_76_58	p_mineralization	phoN	PF01569	52.3	40
PH2015_20_Cytophagales_41_23	PH2015_20_scaffold_17_53	p_mineralization	phoN	PF01569	78.8	40
PH2015_01_Runella_slithyformis_ESOM	PH2015_01_scaffold_434_3	p_mineralization	phoN	PF01569	73.3	40
PH2015_09_Bacteroidetes_48_7	PH2015_09_scaffold_2955_2	p_mineralization	phoN	PF01569	67.9	40
PH2015_02_Oscillatoriales_45_235	PH2015_02_scaffold_315_7	p_mineralization	phoN	PF01569	82.5	40
PH2015_06_Bacteroidetes_40_6	PH2015_06_scaffold_80_17	p_mineralization	phoN	PF01569	66	40
PH2015_13_Cytophagales_46_33	PH2015_13_scaffold_1216_6	p_mineralization	phoN	PF01569	73.3	40
PH2015_20_Runella_slithyformis_46_24	PH2015_20_scaffold_163_23	p_mineralization	phoN	PF01569	45.8	40
PH2015_14_Sphingobacteria_37_29	PH2015_14_scaffold_19_46	p_mineralization	phoN	PF01569	65.8	40
PH2015_19_Cytophagales_38_90	PH2015_19_scaffold_241_49	p_mineralization	phoN	PF01569	67.3	40
PH2015_19_Sphingobacteriales_36_19	PH2015_19_scaffold_18_72	p_mineralization	phoN	PF01569	59.3	40
PH2015_21_Bacteroidetes_41_34	PH2015_21_scaffold_137_18	p_mineralization	phoN	PF01569	66	40
PH2015_20_Oscillatoriales_46_1245	PH2015_20_scaffold_922_42	p_mineralization	phoN	PF01569	53.3	40
PH2015_17_Runella_slithyformis_46_14	PH2015_17_scaffold_952_1	p_mineralization	phoN	PF01569	47.5	40
PH2015_13_Sphingobacteria_38_7	PH2015_13_scaffold_6214_1	p_mineralization	phoN	PF01569	65.9	40
PH2015_21_Bacteroidetes_41_34	PH2015_21_scaffold_1188_4	p_mineralization	phoN	PF01569	67.7	40
PH2015_03_Bacteroidetes_41_10	PH2015_03_scaffold_1_12	p_mineralization	phoN	PF01569	41	40
PH2015_12_Runella_46_82	PH2015_12_scaffold_11_84	p_mineralization	phoN	PF01569	42.8	40
PH2015_01_Runella_slithyformis_ESOM	PH2015_01_scaffold_519_2	p_mineralization	phoN	PF01569	43.3	40
PH2015_18_Runella_slithyformis_46_7	PH2015_18_scaffold_4211_2	p_mineralization	phoN	PF01569	73.3	40
PH2015_03_Bacteroidetes_41_10	PH2015_03_scaffold_17_30	p_mineralization	phoN	PF01569	66	40
PH2015_19_RIFOXYD2_FULL_Sphingobacteria_35_12_curated_48_28	PH2015_19_scaffold_3887_2	p_mineralization	phoN	PF01569	51.1	40
PH2015_18_Runella_slithyformis_46_7	PH2015_18_scaffold_6158_5	p_mineralization	phoN	PF01569	88.1	40
PH2015_19_Cytophagales_41_96	PH2015_19_scaffold_10_62	p_mineralization	phoN	PF01569	61.8	40
PH2015_19_Bacteroidetes_32_163	PH2015_19_scaffold_147_61	p_mineralization	phoN	PF01569	84.8	40
PH2015_19_Runella_slithyformis_46_53	PH2015_19_scaffold_223_25	p_mineralization	phoN	PF01569	42.8	40
PH2015_15_Cytophagales_54_44	PH2015_15_scaffold_170_19	p_mineralization	phoN	PF01569	69.9	40
PH2015_16_Bacteroidetes_54_10	PH2015_16_scaffold_1327_4	p_mineralization	phoN	PF01569	81.3	40
PH2015_10_Oscillatoriales_45_97	PH2015_10_scaffold_166_19	p_mineralization	phoN	PF01569	81	40
PH2015_15_Cytophagales_54_44	PH2015_15_scaffold_17_48	p_mineralization	phoN	PF01569	70.3	40
PH2015_15_Kapabacteria_48_15	PH2015_15_scaffold_266_14	p_mineralization	phoN	PF01569	52	40
PH2015_06_Oscillatoriales_46_199	PH2015_06_scaffold_1319_1	p_mineralization	phoN	PF01569	82.8	40
PH2015_15_Cytophagales_54_44	PH2015_15_scaffold_457_27	p_mineralization	phoN	PF01569	49.9	40
PH2015_17_Cytophagales_39_27	PH2015_17_scaffold_19_26	p_mineralization	phoN	PF01569	45.1	40
PH2015_17_Sphingobacteriales_40_17	PH2015_17_scaffold_84_35	p_mineralization	phoN	PF01569	40.7	40
PH2015_18_Runella_slithyformis_46_7	PH2015_18_scaffold_1344_15	p_mineralization	phoN	PF01569	45.3	40
PH2015_11_Cytophagales_46_24	PH2015_11_scaffold_157_5	p_mineralization	phoN	PF01569	42.6	40
PH2015_09_Bacteroidetes_48_7	PH2015_09_scaffold_149_2	p_mineralization	phoN	PF01569	73.4	40
PH2015_05_Bacteroidetes_30_10	PH2015_05_scaffold_282_5	p_mineralization	phoN	PF01569	91.8	40
PH2015_19_Alphaproteobacteria_46_36	PH2015_19_scaffold_1035_17	p_mineralization	phoN	PF01569	44.8	40
PH2015_15_Kapabacteria_48_15	PH2015_15_scaffold_286_47	p_mineralization	phoN	PF01569	82.1	40
PH2015_19_Runella_slithyformis_46_53	PH2015_19_scaffold_223_25	p_mineralization	phoN	PF01569	42.8	40
PH2015_13_Cytophagales_46_33	PH2015_13_scaffold_11_29	p_mineralization	phoN	PF01569	42.8	40
PH2015_15_Kapabacteria_48_15	PH2015_15_scaffold_101_37	p_mineralization	phoN	PF01569	71.4	40
PH2015_20_Runella_slithyformis_46_24	PH2015_20_scaffold_91_24	p_mineralization	phoN	PF01569	42.8	40
PH2015_17_RIFOXYD2_FULL_Sphingobacteria_35_12_curated_37_39	PH2015_17_scaffold_194_20	p_mineralization	phoN	PF01569	71	40
PH2015_13_Cytophagales_46_33	PH2015_13_scaffold_48_37	p_mineralization	phoN	PF01569	46.9	40
PH2015_19_Oscillatoriales_46_2585	PH2015_19_scaffold_4410_15	p_mineralization	phoN	PF01569	81.6	40
PH2015_18_Oscillatoriales_46_1646	PH2015_18_scaffold_1927_77	p_mineralization	phoN	PF01569	81.6	40
PH2015_18_Oscillatoriales_46_1646	PH2015_18_scaffold_1927_77	p_mineralization	phoN	PF01569	81.6	40
PH2015_11_Cytophagales_46_24	PH2015_11_scaffold_32_18	p_mineralization	phoN	PF01569	42.8	40
PH2015_20_Cytophagales_41_23	PH2015_20_scaffold_10_2	p_mineralization	phoN	PF01569	68.3	40
PH2015_16_Runella_slithyformis_46_32	PH2015_16_scaffold_86_23	p_mineralization	phoN	PF01569	45.8	40
PH2015_17_Sphingobacteriales_34_72	PH2015_17_scaffold_823_16	p_mineralization	phoN	PF01569	55.6	40
PH2015_13_Cytophagales_46_33	PH2015_13_scaffold_376_10	p_mineralization	phoN	PF01569	42.6	40
PH2015_18_Flavobacteriia_32_81	PH2015_18_scaffold_17_97	p_mineralization	phoN	PF01569	80.8	40
PH2015_16_Bacteroidetes_54_10	PH2015_16_scaffold_1563_2	p_mineralization	phoN	PF01569	54.3	40
PH2015_15_Cytophagales_54_44	PH2015_15_scaffold_525_11	p_mineralization	phoN	PF01569	50.4	40
PH2015_19_Curvibacter_60_13	PH2015_19_scaffold_2071_7	p_mineralization	phoN	PF01569	65.3	40
PH2015_20_Oscillatoriales_45_11	PH2015_20_scaffold_753_19	p_mineralization	phoN	PF01569	81	40
PH2015_17_Sphingobacteriales_40_17	PH2015_17_scaffold_496_7	p_mineralization	phoN	PF01569	71.5	40
PH2015_19_Sphingobacteriales_36_19	PH2015_19_scaffold_245_20	p_mineralization	phoN	PF01569	81	40
PH2015_18_Oscillatoriales_45_74	PH2015_18_scaffold_894_18	p_mineralization	phoN	PF01569	81	40
PH2015_22_Bacteroidetes_43_10	PH2015_22_scaffold_1153_2	p_mineralization	phoN	PF01569	73.2	40
PH2015_07_Alphaproteobacteria_46_8	PH2015_07_scaffold_288_6	p_mineralization	phoN	PF01569	44.8	40
PH2015_19_Flavobacterium_35_10	PH2015_19_scaffold_8720_3	p_mineralization	phoN	PF01569	82.6	40
PH2015_11_Betaproteobacteria_57_9	PH2015_11_scaffold_662_3	p_mineralization	phoN	PF01569	41.4	40
PH2015_18_Flavobacteriia_32_81	PH2015_18_scaffold_17_97	p_mineralization	phoN	PF01569	80.8	40
PH2015_07_Bacteroidetes_38_6	PH2015_07_scaffold_368_4	p_mineralization	phoN	PF01569	70.4	40
PH2015_03_Bacteroidetes_41_10	PH2015_03_scaffold_1_12	p_mineralization	phoN	PF01569	41	40
PH2015_01_Burkholderiales_56_5	PH2015_01_scaffold_216_7	p_mineralization	phoN	PF01569	41.4	40
PH2015_17_RIFOXYD2_FULL_Sphingobacteria_35_12_curated_36_10	PH2015_17_scaffold_3990_4	p_mineralization	phoN	PF01569	42.3	40
PH2015_17_Runella_slithyformis_46_14	PH2015_17_scaffold_1176_12	p_mineralization	phoN	PF01569	88.1	40
PH2015_19_Sphingobacteriales_36_19	PH2015_19_scaffold_261_23	p_mineralization	phoN	PF01569	73.9	40
PH2015_14_Sphingobacteria_37_29	PH2015_14_scaffold_103_21	p_mineralization	phoN	PF01569	71.3	40
PH2015_05_Oscillatoriales_45_247	PH2015_05_scaffold_50_58	p_mineralization	phoN	PF01569	82.5	40
PH2015_18_Nostocales_37_15	PH2015_18_scaffold_2298_8	p_mineralization	phoN	PF01569	74.3	40
PH2015_10_Bacteroidetes_35_20	PH2015_10_scaffold_2846_1	p_mineralization	phoN	PF01569	57.1	40
PH2015_19_Flavobacterium_35_10	PH2015_19_scaffold_1081_11	p_mineralization	phoN	PF01569	82.3	40
PH2015_17_Sphingobacteriales_40_17	PH2015_17_scaffold_84_35	p_mineralization	phoN	PF01569	40.7	40
PH2015_21_Sphingobacteriales_36_9	PH2015_21_scaffold_25_31	p_mineralization	phoN	PF01569	56	40
PH2015_15_Cytophagales_54_44	PH2015_15_scaffold_299_5	p_mineralization	phoN	PF01569	41.7	40
PH2015_09_Bacteroidetes_48_7	PH2015_09_scaffold_2955_2	p_mineralization	phoN	PF01569	67.9	40
PH2015_17_Cytophagales_30_21	PH2015_17_scaffold_489_15	p_mineralization	phoN	PF01569	83.9	40
PH2015_02_Oscillatoriales_45_235	PH2015_02_scaffold_315_7	p_mineralization	phoN	PF01569	82.5	40
PH2015_10_Oscillatoriales_45_97	PH2015_10_scaffold_166_19	p_mineralization	phoN	PF01569	81	40
PH2015_13_Sphingobacteria_38_7	PH2015_13_scaffold_6214_1	p_mineralization	phoN	PF01569	65.9	40
PH2015_14_Cytophagia_46_23	PH2015_14_scaffold_30_29	p_mineralization	phoN	PF01569	42.8	40
PH2015_19_Cytophagales_41_96	PH2015_19_scaffold_30_52	p_mineralization	phoN	PF01569	78.8	40
PH2015_03_Bacteroidetes_41_10	PH2015_03_scaffold_176_5	p_mineralization	phoN	PF01569	67.7	40
PH2015_10_Bacteroidetes_35_20	PH2015_10_scaffold_922_6	p_mineralization	phoN	PF01569	69.6	40
PH2015_21_Runella_slithyformis_46_15	PH2015_21_scaffold_38_20	p_mineralization	phoN	PF01569	42.8	40
PH2015_14_Cytophagia_30_10	PH2015_14_scaffold_27965_2	p_mineralization	phoN	PF01569	82.6	40
PH2015_20_Oscillatoriales_46_1245	PH2015_20_scaffold_922_42	p_mineralization	phoN	PF01569	53.3	40
PH2015_02_Runella_slithyformis_46_6	PH2015_02_scaffold_1031_5	p_mineralization	phoN	PF01569	68.8	40
PH2015_17_Cytophagales_39_27	PH2015_17_scaffold_30_33	p_mineralization	phoN	PF01569	49.3	40
PH2015_20_Runella_slithyformis_46_24	PH2015_20_scaffold_319_17	p_mineralization	phoN	PF01569	73.3	40
PH2015_19_Runella_slithyformis_46_53	PH2015_19_scaffold_809_12	p_mineralization	phoN	PF01569	73.3	40
PH2015_17_Cytophagales_39_27	PH2015_17_scaffold_30_79	p_mineralization	phoN	PF01569	90.7	40
PH2015_16_Bacteroidetes_54_10	PH2015_16_scaffold_1563_2	p_mineralization	phoN	PF01569	54.3	40
PH2015_15_Kapabacteria_48_15	PH2015_15_scaffold_286_47	p_mineralization	phoN	PF01569	82.1	40
PH2015_01_Burkholderiales_56_5	PH2015_01_scaffold_216_7	p_mineralization	phoN	PF01569	41.4	40
PH2015_17_Runella_slithyformis_46_14	PH2015_17_scaffold_1176_12	p_mineralization	phoN	PF01569	88.1	40
PH2015_11_Betaproteobacteria_57_9	PH2015_11_scaffold_662_3	p_mineralization	phoN	PF01569	41.4	40
PH2015_14_Cytophagia_46_23	PH2015_14_scaffold_277_30	p_mineralization	phoN	PF01569	88.1	40
PH2015_02_Runella_slithyformis_46_6	PH2015_02_scaffold_4180_1	p_mineralization	phoN	PF01569	87.7	40
PH2015_20_Oscillatoriales_46_1245	PH2015_20_scaffold_544_35	p_mineralization	phoN	PF01569	81.6	40
PH2015_13_Sphingobacteria_38_7	PH2015_13_scaffold_7837_1	p_mineralization	phoN	PF01569	56.1	40
PH2015_19_Flavobacterium_35_10	PH2015_19_scaffold_15020_2	p_mineralization	phoN	PF01569	64	40
PH2015_16_Cytophagales_30_33	PH2015_16_scaffold_1078_10	p_mineralization	phoN	PF01569	61	40
PH2015_08_Oscillatoriales_46_236	PH2015_08_scaffold_19_1	p_mineralization	phoN	PF01569	81.6	40
PH2015_17_Cytophagales_30_21	PH2015_17_scaffold_361_6	p_mineralization	phoN	PF01569	89.9	40
PH2015_13_Cytophagales_46_33	PH2015_13_scaffold_1216_6	p_mineralization	phoN	PF01569	73.3	40
PH2015_09_Bacteroidetes_48_7	PH2015_09_scaffold_149_2	p_mineralization	phoN	PF01569	73.4	40
PH2015_02_Runella_slithyformis_46_6	PH2015_02_scaffold_4180_1	p_mineralization	phoN	PF01569	87.7	40
PH2015_17_Sphingobacteriales_40_17	PH2015_17_scaffold_557_21	p_mineralization	phoN	PF01569	74.1	40
PH2015_18_Nostocales_37_15	PH2015_18_scaffold_2298_8	p_mineralization	phoN	PF01569	74.3	40
PH2015_22_Oscillatoriales_45_19	PH2015_22_scaffold_133_18	p_mineralization	phoN	PF01569	81	40
PH2015_07_Oscillatoriales_46_180	PH2015_07_scaffold_26_41	p_mineralization	phoN	PF01569	53.3	40
PH2015_19_Sphingobacteriales_36_19	PH2015_19_scaffold_51_54	p_mineralization	phoN	PF01569	56	40
PH2015_11_Cytophagales_46_24	PH2015_11_scaffold_16_37	p_mineralization	phoN	PF01569	46.9	40
PH2015_14_Cytophagia_46_23	PH2015_14_scaffold_267_5	p_mineralization	phoN	PF01569	42.6	40
PH2015_19_Oscillatoriales_45_83	PH2015_19_scaffold_499_34	p_mineralization	phoN	PF01569	81	40
PH2015_19_Runella_slithyformis_46_53	PH2015_19_scaffold_416_11	p_mineralization	phoN	PF01569	45.8	40
PH2015_18_Runella_slithyformis_46_7	PH2015_18_scaffold_4977_4	p_mineralization	phoN	PF01569	45.2	40
PH2015_03_Bacteroidetes_41_10	PH2015_03_scaffold_1_10	p_mineralization	phoN	PF01569	65	40
PH2015_16_Bacteroidetes_54_10	PH2015_16_scaffold_1327_5	p_mineralization	phoN	PF01569	75.6	40
PH2015_15_Cytophagales_54_44	PH2015_15_scaffold_299_5	p_mineralization	phoN	PF01569	41.7	40
PH2015_18_Oscillatoriales_46_1646	PH2015_18_scaffold_1055_40	p_mineralization	phoN	PF01569	53.3	40
PH2015_11_Cytophagales_46_24	PH2015_11_scaffold_235_4	p_mineralization	phoN	PF01569	46	40
PH2015_14_Cytophagia_30_10	PH2015_14_scaffold_27965_2	p_mineralization	phoN	PF01569	82.6	40
PH2015_17_Sphingobacteriales_40_17	PH2015_17_scaffold_496_4	p_mineralization	phoN	PF01569	53.5	40
PH2015_17_RIFOXYD2_FULL_Sphingobacteria_35_12_curated_37_39	PH2015_17_scaffold_123_74	p_mineralization	phoN	PF01569	66.2	40
PH2015_03_Bacteroidetes_41_10	PH2015_03_scaffold_1_10	p_mineralization	phoN	PF01569	65	40
PH2015_21_Bacteroidetes_41_34	PH2015_21_scaffold_56_27	p_mineralization	phoN	PF01569	65	40
PH2015_01_Runella_slithyformis_ESOM	PH2015_01_scaffold_519_3	p_mineralization	phoN	PF01569	42.8	40
PH2015_17_Cytophagales_39_27	PH2015_17_scaffold_19_26	p_mineralization	phoN	PF01569	45.1	40
PH2015_21_Runella_slithyformis_46_15	PH2015_21_scaffold_175_17	p_mineralization	phoN	PF01569	73.3	40
PH2015_02_Runella_slithyformis_46_6	PH2015_02_scaffold_1031_5	p_mineralization	phoN	PF01569	68.8	40
PH2015_21_Runella_slithyformis_46_15	PH2015_21_scaffold_125_3	p_mineralization	phoN	PF01569	42.3	40
PH2015_16_Runella_slithyformis_46_32	PH2015_16_scaffold_198_17	p_mineralization	phoN	PF01569	73.3	40
PH2015_21_Runella_slithyformis_46_15	PH2015_21_scaffold_175_17	p_mineralization	phoN	PF01569	73.3	40
PH2015_22_Bacteroidetes_43_10	PH2015_22_scaffold_1153_2	p_mineralization	phoN	PF01569	73.2	40
PH2015_14_Cytophagia_46_23	PH2015_14_scaffold_267_5	p_mineralization	phoN	PF01569	42.6	40
PH2015_11_Cytophagales_46_24	PH2015_11_scaffold_32_18	p_mineralization	phoN	PF01569	42.8	40
PH2015_09_Oscillatoriales_45_132	PH2015_09_scaffold_331_13	p_mineralization	phoN	PF01569	81	40
PH2015_02_Cytophagales_30_9	PH2015_02_scaffold_208_8	p_mineralization	phoN	PF01569	78.2	40
PH2015_06_Nostocales_36_12	PH2015_06_scaffold_64_6	p_mineralization	phoN	PF01569	74.3	40
PH2015_16_Sphingobacteriales_37_14	PH2015_16_scaffold_181_21	p_mineralization	phoN	PF01569	76.2	40
PH2015_17_Cytophagales_39_27	PH2015_17_scaffold_4_77	p_mineralization	phoN	PF01569	87.4	40
PH2015_19_Oscillatoriales_46_2585	PH2015_19_scaffold_1113_21	p_mineralization	phoN	PF01569	53.3	40
PH2015_17_Sphingobacteriales_34_72	PH2015_17_scaffold_823_16	p_mineralization	phoN	PF01569	55.6	40
PH2015_17_RIFCSPHIGHO2_12_FULL_Curvibacter_63_18_curated_58_15	PH2015_17_scaffold_375_25	p_mineralization	phoN	PF01569	63.4	40
PH2015_19_Oscillatoriales_46_2585	PH2015_19_scaffold_1113_21	p_mineralization	phoN	PF01569	53.3	40
PH2015_14_Sphingobacteria_37_29	PH2015_14_scaffold_8_47	p_transport	pit	PF01384	284	180
PH2015_15_Oscillatoriales_45_607	PH2015_15_scaffold_1777_10	p_transport	pit	PF01384	359.8	180
PH2015_19_Oscillatoriales_45_83	PH2015_19_scaffold_1718_4	p_transport	pit	PF01384	374.5	180
PH2015_06_Nostocales_36_12	PH2015_06_scaffold_2436_1	p_transport	pit	PF01384	347.3	180
PH2015_18_Oscillatoriales_45_74	PH2015_18_scaffold_1491_4	p_transport	pit	PF01384	373.4	180
PH2015_17_Sphingobacteriales_34_72	PH2015_17_scaffold_461_9	p_transport	pit	PF01384	289	180
PH2015_02_Cytophagales_30_9	PH2015_02_scaffold_473_3	p_transport	pit	PF01384	273.7	180
PH2015_19_Bacteroidetes_32_163	PH2015_19_scaffold_312_28	p_transport	pit	PF01384	266.8	180
PH2015_19_Oscillatoriales_45_83	PH2015_19_scaffold_1718_4	p_transport	pit	PF01384	374.5	180
PH2015_20_Cytophagales_41_23	PH2015_20_scaffold_5_98	p_transport	pit	PF01384	277	180
PH2015_02_Cytophagales_30_9	PH2015_02_scaffold_473_3	p_transport	pit	PF01384	273.7	180
PH2015_09_Oscillatoriales_45_132	PH2015_09_scaffold_450_15	p_transport	pit	PF01384	181.6	180
PH2015_16_Sphingobacteriales_37_14	PH2015_16_scaffold_865_4	p_transport	pit	PF01384	289.3	180
PH2015_07_Oscillatoriales_46_180	PH2015_07_scaffold_256_62	p_transport	pit	PF01384	356.2	180
PH2015_02_Oscillatoriales_45_235	PH2015_02_scaffold_307_17	p_transport	pit	PF01384	359.5	180
PH2015_19_Runella_slithyformis_46_53	PH2015_19_scaffold_112_67	p_transport	pit	PF01384	284.4	180
PH2015_10_Oscillatoriales_45_97	PH2015_10_scaffold_372_5	p_transport	pit	PF01384	184.2	180
PH2015_17_Cytophagales_30_21	PH2015_17_scaffold_1818_4	p_transport	pit	PF01384	276.1	180
PH2015_10_Oscillatoriales_45_97	PH2015_10_scaffold_372_6	p_transport	pit	PF01384	180	180
PH2015_17_RIFOXYD2_FULL_Sphingobacteria_35_12_curated_36_10	PH2015_17_scaffold_2549_8	p_transport	pit	PF01384	282.3	180
PH2015_17_Sphingobacteriales_34_72	PH2015_17_scaffold_461_9	p_transport	pit	PF01384	289	180
PH2015_04_Oscillatoriales_45_14	PH2015_04_scaffold_333_10	p_transport	pit	PF01384	360.7	180
PH2015_08_Oscillatoriales_46_236	PH2015_08_scaffold_90_14	p_transport	pit	PF01384	356.2	180
PH2015_19_Runella_slithyformis_46_53	PH2015_19_scaffold_112_67	p_transport	pit	PF01384	284.4	180
PH2015_10_Bacteroidetes_35_20	PH2015_10_scaffold_290_8	p_transport	pit	PF01384	281	180
PH2015_13_Burkholderiales_56_11	PH2015_13_scaffold_3_34	p_transport	pit	PF01384	296.6	180
PH2015_03_Bacteroidetes_41_10	PH2015_03_scaffold_1_55	p_transport	pit	PF01384	282	180
PH2015_18_Nostocales_37_15	PH2015_18_scaffold_4551_4	p_transport	pit	PF01384	347.1	180
PH2015_18_Nostocales_39_10	PH2015_18_scaffold_6107_5	p_transport	pit	PF01384	349.3	180
PH2015_05_Oscillatoriales_45_247	PH2015_05_scaffold_142_26	p_transport	pit	PF01384	361.3	180
PH2015_14_Cytophagia_30_10	PH2015_14_scaffold_578_4	p_transport	pit	PF01384	277.1	180
PH2015_17_Runella_slithyformis_46_14	PH2015_17_scaffold_2414_7	p_transport	pit	PF01384	285.9	180
PH2015_17_Oscillatoriales_46_31	PH2015_17_scaffold_1520_3	p_transport	pit	PF01384	360.7	180
PH2015_19_Cytophagales_41_96	PH2015_19_scaffold_5_50	p_transport	pit	PF01384	277	180
PH2015_19_RIFOXYD2_FULL_Sphingobacteria_35_12_curated_48_28	PH2015_19_scaffold_23478_2	p_transport	pit	PF01384	279.5	180
PH2015_06_Bacteroidetes_40_6	PH2015_06_scaffold_756_2	p_transport	pit	PF01384	282	180
PH2015_12_Oscillatoriales_45_1042	PH2015_12_scaffold_571_3	p_transport	pit	PF01384	359.5	180
PH2015_22_Oscillatoriales_45_19	PH2015_22_scaffold_267_12	p_transport	pit	PF01384	183	180
PH2015_21_Flavobacteriia_45_8	PH2015_21_scaffold_1254_3	p_transport	pit	PF01384	325	180
PH2015_21_Sphingobacteriales_36_9	PH2015_21_scaffold_134_4	p_transport	pit	PF01384	289.9	180
PH2015_19_Sphingobacteriales_36_19	PH2015_19_scaffold_64_45	p_transport	pit	PF01384	289.9	180
PH2015_19_RIFOXYD2_FULL_Sphingobacteria_35_12_curated_48_28	PH2015_19_scaffold_23478_2	p_transport	pit	PF01384	279.5	180
PH2015_22_Oscillatoriales_45_19	PH2015_22_scaffold_267_12	p_transport	pit	PF01384	183	180
PH2015_12_Cytophagia_30_13	PH2015_12_scaffold_239_4	p_transport	pit	PF01384	277.1	180
PH2015_06_Oscillatoriales_46_199	PH2015_06_scaffold_280_10	p_transport	pit	PF01384	359.5	180
PH2015_11_Bacteroidetes_30_9	PH2015_11_scaffold_1792_3	p_transport	pit	PF01384	276.9	180
PH2015_12_Oscillatoriales_45_1042	PH2015_12_scaffold_571_3	p_transport	pit	PF01384	359.5	180
PH2015_18_Oscillatoriales_46_1646	PH2015_18_scaffold_9760_3	p_transport	pit	PF01384	356.2	180
PH2015_14_Sphingobacteria_37_29	PH2015_14_scaffold_8_47	p_transport	pit	PF01384	284	180
PH2015_21_Sphingobacteriales_36_9	PH2015_21_scaffold_134_4	p_transport	pit	PF01384	289.9	180
PH2015_06_Nostocales_36_12	PH2015_06_scaffold_2436_1	p_transport	pit	PF01384	347.3	180
PH2015_01_Runella_slithyformis_ESOM	PH2015_01_scaffold_156_6	p_transport	pit	PF01384	286	180
PH2015_16_Sphingobacteriales_37_14	PH2015_16_scaffold_865_4	p_transport	pit	PF01384	289.3	180
PH2015_20_Cytophagales_41_23	PH2015_20_scaffold_5_98	p_transport	pit	PF01384	277	180
PH2015_10_Bacteroidetes_35_20	PH2015_10_scaffold_290_8	p_transport	pit	PF01384	281	180
PH2015_17_Oscillatoriales_44_513	PH2015_17_scaffold_714_3	p_transport	pit	PF01384	353.7	180
PH2015_18_Oscillatoriales_45_74	PH2015_18_scaffold_20919_2	p_transport	pit	PF01384	193.6	180
PH2015_20_Oscillatoriales_45_11	PH2015_20_scaffold_3384_7	p_transport	pit	PF01384	184.5	180
PH2015_09_Oscillatoriales_45_132	PH2015_09_scaffold_450_14	p_transport	pit	PF01384	183.5	180
PH2015_10_Oscillatoriales_45_97	PH2015_10_scaffold_372_5	p_transport	pit	PF01384	184.2	180
PH2015_06_Oscillatoriales_46_199	PH2015_06_scaffold_280_10	p_transport	pit	PF01384	359.5	180
PH2015_21_Flavobacteriia_45_8	PH2015_21_scaffold_1254_3	p_transport	pit	PF01384	325	180
PH2015_14_Betaproteobacteria_57_24	PH2015_14_scaffold_16_30	p_transport	pit	PF01384	288	180
PH2015_05_Oscillatoriales_45_247	PH2015_05_scaffold_142_26	p_transport	pit	PF01384	361.3	180
PH2015_07_Oscillatoriales_46_180	PH2015_07_scaffold_256_62	p_transport	pit	PF01384	356.2	180
PH2015_16_Oscillatoriales_45_847	PH2015_16_scaffold_832_3	p_transport	pit	PF01384	359.8	180
PH2015_01_Oscillatoriales_45_393	PH2015_01_scaffold_43_3	p_transport	pit	PF01384	328.2	180
PH2015_04_Oscillatoriales_44_212	PH2015_04_scaffold_176_34	p_transport	pit	PF01384	353.7	180
PH2015_10_Oscillatoriales_45_97	PH2015_10_scaffold_372_6	p_transport	pit	PF01384	180	180
PH2015_18_Oscillatoriales_46_1646	PH2015_18_scaffold_9760_3	p_transport	pit	PF01384	356.2	180
PH2015_11_Cytophagales_46_24	PH2015_11_scaffold_139_13	p_transport	pit	PF01384	286	180
PH2015_20_Runella_slithyformis_46_24	PH2015_20_scaffold_48_67	p_transport	pit	PF01384	284.4	180
PH2015_17_Sphingobacteriales_40_17	PH2015_17_scaffold_277_29	p_transport	pit	PF01384	306.2	180
PH2015_12_Runella_46_82	PH2015_12_scaffold_45_34	p_transport	pit	PF01384	286	180
PH2015_05_Flavobacteriia_32_9	PH2015_05_scaffold_55_23	p_transport	pit	PF01384	323.7	180
PH2015_22_Oscillatoriales_45_19	PH2015_22_scaffold_3030_5	p_transport	pit	PF01384	183.1	180
PH2015_17_RIFOXYD2_FULL_Sphingobacteria_35_12_curated_37_39	PH2015_17_scaffold_66_69	p_transport	pit	PF01384	284.1	180
PH2015_09_Bacteroidetes_48_7	PH2015_09_scaffold_202_15	p_transport	pit	PF01384	285.3	180
PH2015_18_Oscillatoriales_45_74	PH2015_18_scaffold_1491_4	p_transport	pit	PF01384	373.4	180
PH2015_09_Oscillatoriales_56_116	PH2015_09_scaffold_74_24	p_transport	pit	PF01384	195.3	180
PH2015_02_Oscillatoriales_45_235	PH2015_02_scaffold_307_17	p_transport	pit	PF01384	359.5	180
PH2015_14_Oscillatoriales_45_708	PH2015_14_scaffold_1347_3	p_transport	pit	PF01384	359.5	180
PH2015_15_Oscillatoriales_45_607	PH2015_15_scaffold_1777_10	p_transport	pit	PF01384	359.8	180
PH2015_13_Cytophagales_46_33	PH2015_13_scaffold_328_13	p_transport	pit	PF01384	286	180
PH2015_13_Sphingobacteria_38_7	PH2015_13_scaffold_596_6	p_transport	pit	PF01384	284	180
PH2015_20_Oscillatoriales_45_11	PH2015_20_scaffold_3384_7	p_transport	pit	PF01384	184.5	180
PH2015_11_Cytophagales_46_24	PH2015_11_scaffold_139_13	p_transport	pit	PF01384	286	180
PH2015_03_Bacteroidetes_41_10	PH2015_03_scaffold_1_55	p_transport	pit	PF01384	282	180
PH2015_16_Oscillatoriales_45_847	PH2015_16_scaffold_832_3	p_transport	pit	PF01384	359.8	180
PH2015_18_Runella_slithyformis_46_7	PH2015_18_scaffold_19568_2	p_transport	pit	PF01384	277	180
PH2015_19_Flavobacterium_35_10	PH2015_19_scaffold_6816_3	p_transport	pit	PF01384	302.4	180
PH2015_19_Oscillatoriales_46_2585	PH2015_19_scaffold_2771_30	p_transport	pit	PF01384	356.2	180
PH2015_14_Betaproteobacteria_57_24	PH2015_14_scaffold_16_30	p_transport	pit	PF01384	288	180
PH2015_12_Runella_46_82	PH2015_12_scaffold_45_34	p_transport	pit	PF01384	286	180
PH2015_09_Oscillatoriales_56_116	PH2015_09_scaffold_74_24	p_transport	pit	PF01384	195.3	180
PH2015_12_Cytophagia_30_13	PH2015_12_scaffold_239_4	p_transport	pit	PF01384	277.1	180
PH2015_17_Oscillatoriales_46_31	PH2015_17_scaffold_1520_3	p_transport	pit	PF01384	360.7	180
PH2015_03_Oscillatoriales_45_315	PH2015_03_scaffold_215_3	p_transport	pit	PF01384	359.8	180
PH2015_13_Cytophagales_46_33	PH2015_13_scaffold_328_13	p_transport	pit	PF01384	286	180
PH2015_13_Oscillatoriales_45_965	PH2015_13_scaffold_978_27	p_transport	pit	PF01384	359.5	180
PH2015_04_Oscillatoriales_45_14	PH2015_04_scaffold_333_10	p_transport	pit	PF01384	360.7	180
PH2015_18_Nostocales_37_15	PH2015_18_scaffold_4551_4	p_transport	pit	PF01384	347.1	180
PH2015_17_RIFOXYD2_FULL_Sphingobacteria_35_12_curated_36_10	PH2015_17_scaffold_2549_8	p_transport	pit	PF01384	282.3	180
PH2015_19_Flavobacterium_35_10	PH2015_19_scaffold_6816_3	p_transport	pit	PF01384	302.4	180
PH2015_17_Cytophagales_39_27	PH2015_17_scaffold_9_159	p_transport	pit	PF01384	270.5	180
PH2015_17_Sphingobacteriales_40_17	PH2015_17_scaffold_277_29	p_transport	pit	PF01384	306.2	180
PH2015_14_Cytophagia_46_23	PH2015_14_scaffold_440_13	p_transport	pit	PF01384	286	180
PH2015_05_Flavobacteriia_32_9	PH2015_05_scaffold_55_23	p_transport	pit	PF01384	323.7	180
PH2015_17_Cytophagales_39_27	PH2015_17_scaffold_9_159	p_transport	pit	PF01384	270.5	180
PH2015_19_Cytophagales_38_90	PH2015_19_scaffold_411_59	p_transport	pit	PF01384	265	180
PH2015_09_Oscillatoriales_45_132	PH2015_09_scaffold_450_14	p_transport	pit	PF01384	183.5	180
PH2015_12_Betaproteobacteria_57_31	PH2015_12_scaffold_1_57	p_transport	pit	PF01384	288	180
PH2015_19_Oscillatoriales_46_2585	PH2015_19_scaffold_2771_30	p_transport	pit	PF01384	356.2	180
PH2015_09_Oscillatoriales_45_132	PH2015_09_scaffold_450_15	p_transport	pit	PF01384	181.6	180
PH2015_22_Oscillatoriales_45_19	PH2015_22_scaffold_3030_5	p_transport	pit	PF01384	183.1	180
PH2015_17_Oscillatoriales_44_513	PH2015_17_scaffold_714_3	p_transport	pit	PF01384	353.7	180
PH2015_17_Cytophagales_30_21	PH2015_17_scaffold_1818_4	p_transport	pit	PF01384	276.1	180
PH2015_15_Cytophagales_54_44	PH2015_15_scaffold_10_53	p_transport	pit	PF01384	286.7	180
PH2015_13_Burkholderiales_56_11	PH2015_13_scaffold_3_34	p_transport	pit	PF01384	296.6	180
PH2015_21_Oscillatoriales_45_1152	PH2015_21_scaffold_72_3	p_transport	pit	PF01384	360.9	180
PH2015_19_Cytophagales_38_90	PH2015_19_scaffold_411_59	p_transport	pit	PF01384	265	180
PH2015_15_Cytophagales_54_44	PH2015_15_scaffold_10_53	p_transport	pit	PF01384	286.7	180
PH2015_16_Cytophagales_30_33	PH2015_16_scaffold_5149_2	p_transport	pit	PF01384	276.1	180
PH2015_04_Oscillatoriales_44_212	PH2015_04_scaffold_176_34	p_transport	pit	PF01384	353.7	180
PH2015_17_Runella_slithyformis_46_14	PH2015_17_scaffold_2414_7	p_transport	pit	PF01384	285.9	180
PH2015_13_Oscillatoriales_45_965	PH2015_13_scaffold_978_27	p_transport	pit	PF01384	359.5	180
PH2015_21_Bacteroidetes_41_34	PH2015_21_scaffold_742_3	p_transport	pit	PF01384	282	180
PH2015_22_Bacteroidetes_43_10	PH2015_22_scaffold_1642_1	p_transport	pit	PF01384	266.4	180
PH2015_01_Runella_slithyformis_ESOM	PH2015_01_scaffold_156_6	p_transport	pit	PF01384	286	180
PH2015_08_Oscillatoriales_46_236	PH2015_08_scaffold_90_14	p_transport	pit	PF01384	356.2	180
PH2015_18_Runella_slithyformis_46_7	PH2015_18_scaffold_19568_2	p_transport	pit	PF01384	277	180
PH2015_14_Oscillatoriales_45_708	PH2015_14_scaffold_1347_3	p_transport	pit	PF01384	359.5	180
PH2015_01_Oscillatoriales_45_393	PH2015_01_scaffold_43_3	p_transport	pit	PF01384	328.2	180
PH2015_21_Bacteroidetes_41_34	PH2015_21_scaffold_742_3	p_transport	pit	PF01384	282	180
PH2015_09_Bacteroidetes_48_7	PH2015_09_scaffold_202_15	p_transport	pit	PF01384	285.3	180
PH2015_12_Betaproteobacteria_57_31	PH2015_12_scaffold_1_57	p_transport	pit	PF01384	288	180
PH2015_16_Cytophagales_30_33	PH2015_16_scaffold_5149_2	p_transport	pit	PF01384	276.1	180
PH2015_03_Oscillatoriales_45_315	PH2015_03_scaffold_215_3	p_transport	pit	PF01384	359.8	180
PH2015_22_Bacteroidetes_43_10	PH2015_22_scaffold_1642_1	p_transport	pit	PF01384	266.4	180
PH2015_17_RIFOXYD2_FULL_Sphingobacteria_35_12_curated_37_39	PH2015_17_scaffold_66_69	p_transport	pit	PF01384	284.1	180
PH2015_06_Bacteroidetes_40_6	PH2015_06_scaffold_756_2	p_transport	pit	PF01384	282	180
PH2015_13_Sphingobacteria_38_7	PH2015_13_scaffold_596_6	p_transport	pit	PF01384	284	180
PH2015_18_Oscillatoriales_45_74	PH2015_18_scaffold_20919_2	p_transport	pit	PF01384	193.6	180
PH2015_21_Oscillatoriales_45_1152	PH2015_21_scaffold_72_3	p_transport	pit	PF01384	360.9	180
PH2015_14_Cytophagia_30_10	PH2015_14_scaffold_578_4	p_transport	pit	PF01384	277.1	180
PH2015_19_Cytophagales_41_96	PH2015_19_scaffold_5_50	p_transport	pit	PF01384	277	180
PH2015_14_Cytophagia_46_23	PH2015_14_scaffold_440_13	p_transport	pit	PF01384	286	180
PH2015_19_Sphingobacteriales_36_19	PH2015_19_scaffold_64_45	p_transport	pit	PF01384	289.9	180
PH2015_11_Bacteroidetes_30_9	PH2015_11_scaffold_1792_3	p_transport	pit	PF01384	276.9	180
PH2015_18_Nostocales_39_10	PH2015_18_scaffold_6107_5	p_transport	pit	PF01384	349.3	180
PH2015_19_Bacteroidetes_32_163	PH2015_19_scaffold_312_28	p_transport	pit	PF01384	266.8	180
PH2015_20_Runella_slithyformis_46_24	PH2015_20_scaffold_48_67	p_transport	pit	PF01384	284.4	180
PH2015_16_Runella_slithyformis_46_32	PH2015_16_scaffold_8_33	p_mineralization	phoD	PF09423	64.7	50
PH2015_07_Bacteroidetes_38_6	PH2015_07_scaffold_564_3	p_mineralization	phoD	PF09423	96.5	50
PH2015_22_Bacteroidetes_43_10	PH2015_22_scaffold_36_6	p_mineralization	phoD	PF09423	77.7	50
PH2015_19_Cytophagales_38_90	PH2015_19_scaffold_360_19	p_mineralization	phoD	PF09423	78.3	50
PH2015_09_Bacteroidetes_48_7	PH2015_09_scaffold_3104_2	p_mineralization	phoD	PF09423	61	50
PH2015_18_Runella_slithyformis_46_7	PH2015_18_scaffold_8389_2	p_mineralization	phoD	PF09423	63.2	50
PH2015_17_Sphingobacteriales_47_7	PH2015_17_scaffold_1800_5	p_mineralization	phoD	PF09423	51	50
PH2015_18_Verrucomicrobia_54_98	PH2015_18_scaffold_964_31	p_mineralization	phoD	PF09423	78.7	50
PH2015_13_Cytophagales_46_33	PH2015_13_scaffold_122_2	p_mineralization	phoD	PF09423	64.7	50
PH2015_13_Burkholderiales_56_11	PH2015_13_scaffold_890_4	p_mineralization	phoD	PF09423	134.5	50
PH2015_03_Bacteroidetes_41_10	PH2015_03_scaffold_252_9	p_mineralization	phoD	PF09423	72.9	50
PH2015_11_Cytophagales_46_24	PH2015_11_scaffold_22_42	p_mineralization	phoD	PF09423	64.7	50
PH2015_13_Burkholderiales_56_11	PH2015_13_scaffold_19_10	p_mineralization	phoD	PF09423	73.5	50
PH2015_19_Cytophagales_41_96	PH2015_19_scaffold_107_51	p_mineralization	phoD	PF09423	71.6	50
PH2015_19_Cytophagales_38_90	PH2015_19_scaffold_360_19	p_mineralization	phoD	PF09423	78.3	50
PH2015_21_Runella_slithyformis_46_15	PH2015_21_scaffold_3_40	p_mineralization	phoD	PF09423	64.7	50
PH2015_01_Runella_slithyformis_ESOM	PH2015_01_scaffold_1544_1	p_mineralization	phoD	PF09423	61	50
PH2015_13_Cytophagales_46_33	PH2015_13_scaffold_122_2	p_mineralization	phoD	PF09423	64.7	50
PH2015_17_Sphingobacteriales_47_7	PH2015_17_scaffold_1800_5	p_mineralization	phoD	PF09423	51	50
PH2015_12_Cytophagia_30_13	PH2015_12_scaffold_529_8	p_mineralization	phoD	PF09423	82.7	50
PH2015_14_Cytophagia_30_10	PH2015_14_scaffold_4450_1	p_mineralization	phoD	PF09423	61.4	50
PH2015_12_Cytophagia_30_13	PH2015_12_scaffold_38_28	p_mineralization	phoD	PF09423	63.6	50
PH2015_18_Runella_slithyformis_46_7	PH2015_18_scaffold_35684_1	p_mineralization	phoD	PF09423	81.9	50
PH2015_18_Runella_slithyformis_46_7	PH2015_18_scaffold_8389_2	p_mineralization	phoD	PF09423	63.2	50
PH2015_14_Betaproteobacteria_57_24	PH2015_14_scaffold_512_14	p_mineralization	phoD	PF09423	134.4	50
PH2015_19_Cytophagales_38_90	PH2015_19_scaffold_19_165	p_mineralization	phoD	PF09423	76.2	50
PH2015_19_Oscillatoriales_54_30	PH2015_19_scaffold_9003_1	p_mineralization	phoD	PF09423	98.3	50
PH2015_19_Runella_slithyformis_46_53	PH2015_19_scaffold_57_51	p_mineralization	phoD	PF09423	64.7	50
PH2015_15_Kapabacteria_48_15	PH2015_15_scaffold_458_7	p_mineralization	phoD	PF09423	66	50
PH2015_17_Runella_slithyformis_46_14	PH2015_17_scaffold_2092_11	p_mineralization	phoD	PF09423	64.7	50
PH2015_09_Sphingomonadales_65_9	PH2015_09_scaffold_198_13	p_mineralization	phoD	PF09423	89.6	50
PH2015_12_Betaproteobacteria_57_31	PH2015_12_scaffold_3_35	p_mineralization	phoD	PF09423	134.5	50
PH2015_20_Runella_slithyformis_46_24	PH2015_20_scaffold_75_40	p_mineralization	phoD	PF09423	64.7	50
PH2015_20_Cytophagales_41_23	PH2015_20_scaffold_44_51	p_mineralization	phoD	PF09423	71.6	50
PH2015_13_Burkholderiales_56_11	PH2015_13_scaffold_182_13	p_mineralization	phoD	PF09423	331.3	50
PH2015_09_Sphingomonadales_65_9	PH2015_09_scaffold_846_8	p_mineralization	phoD	PF09423	368.6	50
PH2015_20_Runella_slithyformis_46_24	PH2015_20_scaffold_75_40	p_mineralization	phoD	PF09423	64.7	50
PH2015_15_Kapabacteria_48_15	PH2015_15_scaffold_458_7	p_mineralization	phoD	PF09423	66	50
PH2015_02_Cytophagales_30_9	PH2015_02_scaffold_108_16	p_mineralization	phoD	PF09423	64	50
PH2015_18_Runella_slithyformis_46_7	PH2015_18_scaffold_35684_1	p_mineralization	phoD	PF09423	81.9	50
PH2015_17_Cytophagales_30_21	PH2015_17_scaffold_543_20	p_mineralization	phoD	PF09423	82.4	50
PH2015_03_Bacteroidetes_41_10	PH2015_03_scaffold_252_9	p_mineralization	phoD	PF09423	72.9	50
PH2015_12_Cytophagia_30_13	PH2015_12_scaffold_38_28	p_mineralization	phoD	PF09423	63.6	50
PH2015_19_Cytophagales_41_96	PH2015_19_scaffold_107_51	p_mineralization	phoD	PF09423	71.6	50
PH2015_11_Cytophagales_46_24	PH2015_11_scaffold_22_42	p_mineralization	phoD	PF09423	64.7	50
PH2015_16_Cytophagales_30_33	PH2015_16_scaffold_2513_5	p_mineralization	phoD	PF09423	82.4	50
PH2015_02_Runella_slithyformis_46_6	PH2015_02_scaffold_1294_2	p_mineralization	phoD	PF09423	64.7	50
PH2015_13_Burkholderiales_56_11	PH2015_13_scaffold_19_10	p_mineralization	phoD	PF09423	73.5	50
PH2015_07_Bacteroidetes_38_6	PH2015_07_scaffold_564_3	p_mineralization	phoD	PF09423	96.5	50
PH2015_01_Burkholderiales_56_5	PH2015_01_scaffold_462_2	p_mineralization	phoD	PF09423	142.8	50
PH2015_11_Bacteroidetes_30_9	PH2015_11_scaffold_668_7	p_mineralization	phoD	PF09423	64.7	50
PH2015_13_Burkholderiales_56_11	PH2015_13_scaffold_890_4	p_mineralization	phoD	PF09423	134.5	50
PH2015_14_Cytophagia_46_23	PH2015_14_scaffold_170_42	p_mineralization	phoD	PF09423	64.7	50
PH2015_19_Cytophagales_38_90	PH2015_19_scaffold_19_165	p_mineralization	phoD	PF09423	76.2	50
PH2015_07_Bacteroidetes_38_6	PH2015_07_scaffold_503_4	p_mineralization	phoD	PF09423	77.6	50
PH2015_07_Bacteroidetes_38_6	PH2015_07_scaffold_503_4	p_mineralization	phoD	PF09423	77.6	50
PH2015_17_Sphingobacteriales_40_17	PH2015_17_scaffold_46_34	p_mineralization	phoD	PF09423	71	50
PH2015_09_Sphingomonadales_65_9	PH2015_09_scaffold_198_13	p_mineralization	phoD	PF09423	89.6	50
PH2015_21_Bacteroidetes_41_34	PH2015_21_scaffold_2318_1	p_mineralization	phoD	PF09423	72.9	50
PH2015_18_Verrucomicrobia_54_98	PH2015_18_scaffold_964_31	p_mineralization	phoD	PF09423	78.7	50
PH2015_05_Bacteroidetes_30_10	PH2015_05_scaffold_273_6	p_mineralization	phoD	PF09423	64.7	50
PH2015_11_Bacteroidetes_30_9	PH2015_11_scaffold_668_7	p_mineralization	phoD	PF09423	64.7	50
PH2015_20_Cytophagales_41_23	PH2015_20_scaffold_44_51	p_mineralization	phoD	PF09423	71.6	50
PH2015_16_Cytophagales_30_33	PH2015_16_scaffold_2513_5	p_mineralization	phoD	PF09423	82.4	50
PH2015_12_Runella_46_82	PH2015_12_scaffold_350_2	p_mineralization	phoD	PF09423	64.7	50
PH2015_16_Runella_slithyformis_46_32	PH2015_16_scaffold_8_33	p_mineralization	phoD	PF09423	64.7	50
PH2015_09_Bacteroidetes_48_7	PH2015_09_scaffold_3104_2	p_mineralization	phoD	PF09423	61	50
PH2015_15_Cytophagales_54_44	PH2015_15_scaffold_37_42	p_mineralization	phoD	PF09423	72.2	50
PH2015_14_Cytophagia_30_10	PH2015_14_scaffold_4450_1	p_mineralization	phoD	PF09423	61.4	50
PH2015_21_Bacteroidetes_41_34	PH2015_21_scaffold_2318_1	p_mineralization	phoD	PF09423	72.9	50
PH2015_15_Cytophagales_54_44	PH2015_15_scaffold_37_42	p_mineralization	phoD	PF09423	72.2	50
PH2015_19_Oscillatoriales_54_30	PH2015_19_scaffold_9003_1	p_mineralization	phoD	PF09423	98.3	50
PH2015_17_RIFCSPHIGHO2_12_FULL_Curvibacter_63_18_curated_58_15	PH2015_17_scaffold_111_53	p_mineralization	phoD	PF09423	313.4	50
PH2015_12_Betaproteobacteria_57_31	PH2015_12_scaffold_3_35	p_mineralization	phoD	PF09423	134.5	50
PH2015_17_RIFCSPHIGHO2_12_FULL_Curvibacter_63_18_curated_58_15	PH2015_17_scaffold_111_53	p_mineralization	phoD	PF09423	313.4	50
PH2015_01_Runella_slithyformis_ESOM	PH2015_01_scaffold_1544_1	p_mineralization	phoD	PF09423	61	50
PH2015_14_Cytophagia_46_23	PH2015_14_scaffold_170_42	p_mineralization	phoD	PF09423	64.7	50
PH2015_09_Bacteroidetes_48_7	PH2015_09_scaffold_1956_2	p_mineralization	phoD	PF09423	69.9	50
PH2015_19_Bacteroidetes_32_163	PH2015_19_scaffold_379_12	p_mineralization	phoD	PF09423	74	50
PH2015_21_Runella_slithyformis_46_15	PH2015_21_scaffold_3_40	p_mineralization	phoD	PF09423	64.7	50
PH2015_14_Betaproteobacteria_57_24	PH2015_14_scaffold_512_14	p_mineralization	phoD	PF09423	134.4	50
PH2015_19_Bacteroidetes_32_163	PH2015_19_scaffold_379_12	p_mineralization	phoD	PF09423	74	50
PH2015_17_Cytophagales_30_21	PH2015_17_scaffold_543_20	p_mineralization	phoD	PF09423	82.4	50
PH2015_02_Runella_slithyformis_46_6	PH2015_02_scaffold_1294_2	p_mineralization	phoD	PF09423	64.7	50
PH2015_18_Nostocales_39_10	PH2015_18_scaffold_64_19	p_mineralization	phoD	PF09423	296.8	50
PH2015_13_Burkholderiales_56_11	PH2015_13_scaffold_182_13	p_mineralization	phoD	PF09423	331.3	50
PH2015_12_Runella_46_82	PH2015_12_scaffold_350_2	p_mineralization	phoD	PF09423	64.7	50
PH2015_11_Betaproteobacteria_57_9	PH2015_11_scaffold_25_5	p_mineralization	phoD	PF09423	142.8	50
PH2015_11_Betaproteobacteria_57_9	PH2015_11_scaffold_25_5	p_mineralization	phoD	PF09423	142.8	50
PH2015_17_RIFCSPHIGHO2_12_FULL_Curvibacter_63_18_curated_58_15	PH2015_17_scaffold_88_2	p_mineralization	phoD	PF09423	67.9	50
PH2015_15_Kapabacteria_48_15	PH2015_15_scaffold_702_7	p_mineralization	phoD	PF09423	338.5	50
PH2015_22_Bacteroidetes_43_10	PH2015_22_scaffold_36_6	p_mineralization	phoD	PF09423	77.7	50
PH2015_14_Cytophagia_30_10	PH2015_14_scaffold_1434_5	p_mineralization	phoD	PF09423	63.6	50
PH2015_14_Cytophagia_30_10	PH2015_14_scaffold_1434_5	p_mineralization	phoD	PF09423	63.6	50
PH2015_02_Cytophagales_30_9	PH2015_02_scaffold_108_16	p_mineralization	phoD	PF09423	64	50
PH2015_05_Flavobacteriia_32_9	PH2015_05_scaffold_64_21	p_mineralization	phoD	PF09423	74.4	50
PH2015_05_Bacteroidetes_30_10	PH2015_05_scaffold_273_6	p_mineralization	phoD	PF09423	64.7	50
PH2015_01_Burkholderiales_56_5	PH2015_01_scaffold_462_2	p_mineralization	phoD	PF09423	142.8	50
PH2015_18_Nostocales_39_10	PH2015_18_scaffold_64_19	p_mineralization	phoD	PF09423	296.8	50
PH2015_17_RIFCSPHIGHO2_12_FULL_Curvibacter_63_18_curated_58_15	PH2015_17_scaffold_88_2	p_mineralization	phoD	PF09423	67.9	50
PH2015_19_Runella_slithyformis_46_53	PH2015_19_scaffold_57_51	p_mineralization	phoD	PF09423	64.7	50
PH2015_09_Bacteroidetes_48_7	PH2015_09_scaffold_1956_2	p_mineralization	phoD	PF09423	69.9	50
PH2015_17_Runella_slithyformis_46_14	PH2015_17_scaffold_2092_11	p_mineralization	phoD	PF09423	64.7	50
PH2015_09_Sphingomonadales_65_9	PH2015_09_scaffold_846_8	p_mineralization	phoD	PF09423	368.6	50
PH2015_15_Kapabacteria_48_15	PH2015_15_scaffold_702_7	p_mineralization	phoD	PF09423	338.5	50
PH2015_12_Cytophagia_30_13	PH2015_12_scaffold_529_8	p_mineralization	phoD	PF09423	82.7	50
PH2015_17_Sphingobacteriales_40_17	PH2015_17_scaffold_46_34	p_mineralization	phoD	PF09423	71	50
PH2015_05_Flavobacteriia_32_9	PH2015_05_scaffold_64_21	p_mineralization	phoD	PF09423	74.4	50
PH2015_14_Polaromonas_58_17	PH2015_14_scaffold_316_14	p_transport	pstB	TIGR00972	401	343
PH2015_09_Oscillatoriales_56_116	PH2015_09_scaffold_26_109	p_transport	pstB	TIGR00972	363.4	343
PH2015_14_Betaproteobacteria_57_24	PH2015_14_scaffold_12_218	p_transport	pstB	TIGR00972	391.1	343
PH2015_15_Oscillatoriales_45_607	PH2015_15_scaffold_189_20	p_transport	pstB	TIGR00972	380.2	343
PH2015_01_Burkholderiales_56_5	PH2015_01_scaffold_1367_2	p_transport	pstB	TIGR00972	393.7	343
PH2015_20_Verrucomicrobia_62_35	PH2015_20_scaffold_94_10	p_transport	pstB	TIGR00972	392.3	343
PH2015_06_Nostocales_36_12	PH2015_06_scaffold_170_6	p_transport	pstB	TIGR00972	386	343
PH2015_08_Oscillatoriales_46_236	PH2015_08_scaffold_115_16	p_transport	pstB	TIGR00972	377.6	343
PH2015_08_Oscillatoriales_46_236	PH2015_08_scaffold_121_11	p_transport	pstB	TIGR00972	384.8	343
PH2015_18_Verrucomicrobia_54_98	PH2015_18_scaffold_732_2	p_transport	pstB	TIGR00972	388.9	343
PH2015_09_Oscillatoriales_56_116	PH2015_09_scaffold_26_109	p_transport	pstB	TIGR00972	363.4	343
PH2015_01_Oscillatoriales_45_393	PH2015_01_scaffold_263_17	p_transport	pstB	TIGR00972	387.3	343
PH2015_06_Nostocales_36_12	PH2015_06_scaffold_170_6	p_transport	pstB	TIGR00972	386	343
PH2015_18_Oscillatoriales_46_1646	PH2015_18_scaffold_14257_2	p_transport	pstB	TIGR00972	377.6	343
PH2015_04_Oscillatoriales_44_212	PH2015_04_scaffold_484_1	p_transport	pstB	TIGR00972	375.3	343
PH2015_20_Verrucomicrobia_62_35	PH2015_20_scaffold_0_47	p_transport	pstB	TIGR00972	379.7	343
PH2015_18_Oscillatoriales_45_74	PH2015_18_scaffold_2673_8	p_transport	pstB	TIGR00972	375.6	343
PH2015_16_Oscillatoriales_45_847	PH2015_16_scaffold_87_89	p_transport	pstB	TIGR00972	388.7	343
PH2015_07_Verucomicrobia_61_10	PH2015_07_scaffold_123_21	p_transport	pstB	TIGR00972	379.7	343
PH2015_04_Oscillatoriales_45_14	PH2015_04_scaffold_207_8	p_transport	pstB	TIGR00972	388.7	343
PH2015_13_Oscillatoriales_45_965	PH2015_13_scaffold_879_14	p_transport	pstB	TIGR00972	380.2	343
PH2015_04_Oscillatoriales_44_212	PH2015_04_scaffold_48_50	p_transport	pstB	TIGR00972	390.9	343
PH2015_03_Oscillatoriales_45_315	PH2015_03_scaffold_37_19	p_transport	pstB	TIGR00972	380.2	343
PH2015_18_Nostocales_39_10	PH2015_18_scaffold_450_1	p_transport	pstB	TIGR00972	387.2	343
PH2015_18_Oscillatoriales_46_1646	PH2015_18_scaffold_14257_2	p_transport	pstB	TIGR00972	377.6	343
PH2015_05_Oscillatoriales_45_247	PH2015_05_scaffold_15_38	p_transport	pstB	TIGR00972	387.3	343
PH2015_17_RIFCSPHIGHO2_12_FULL_Curvibacter_63_18_curated_58_15	PH2015_17_scaffold_126_24	p_transport	pstB	TIGR00972	395.5	343
PH2015_17_Sphingobacteriales_47_7	PH2015_17_scaffold_7847_2	p_transport	pstB	TIGR00972	373.9	343
PH2015_09_Alphaproteobacteria_64_13	PH2015_09_scaffold_52_29	p_transport	pstB	TIGR00972	409	343
PH2015_17_RIFCSPHIGHO2_12_FULL_Curvibacter_63_18_curated_58_15	PH2015_17_scaffold_126_24	p_transport	pstB	TIGR00972	395.5	343
PH2015_18_Verrucomicrobia_54_98	PH2015_18_scaffold_10667_1	p_transport	pstB	TIGR00972	392.2	343
PH2015_12_Oscillatoriales_45_1042	PH2015_12_scaffold_6507_1	p_transport	pstB	TIGR00972	354.1	343
PH2015_18_Oscillatoriales_45_74	PH2015_18_scaffold_728_26	p_transport	pstB	TIGR00972	388.3	343
PH2015_09_cyanobacterium_endosymbiont_Epithemia_turgida_34_6	PH2015_09_scaffold_603_2	p_transport	pstB	TIGR00972	375	343
PH2015_01_Oscillatoriales_45_393	PH2015_01_scaffold_593_2	p_transport	pstB	TIGR00972	380.2	343
PH2015_04_Oscillatoriales_44_212	PH2015_04_scaffold_48_50	p_transport	pstB	TIGR00972	390.9	343
PH2015_10_Oscillatoriales_45_97	PH2015_10_scaffold_677_1	p_transport	pstB	TIGR00972	375.6	343
PH2015_09_Oscillatoriales_45_132	PH2015_09_scaffold_644_10	p_transport	pstB	TIGR00972	388.3	343
PH2015_02_Cytophagales_30_9	PH2015_02_scaffold_324_8	p_transport	pstB	TIGR00972	343.1	343
PH2015_13_Verrucomicrobia_52_11	PH2015_13_scaffold_133_10	p_transport	pstB	TIGR00972	380.1	343
PH2015_13_Burkholderiales_56_11	PH2015_13_scaffold_39_55	p_transport	pstB	TIGR00972	392.6	343
PH2015_07_Oscillatoriales_46_180	PH2015_07_scaffold_267_16	p_transport	pstB	TIGR00972	377.6	343
PH2015_16_Oscillatoriales_45_847	PH2015_16_scaffold_95_32	p_transport	pstB	TIGR00972	380.2	343
PH2015_19_Verrucomicrobia_62_27	PH2015_19_scaffold_0_46	p_transport	pstB	TIGR00972	379.7	343
PH2015_06_Oscillatoriales_46_199	PH2015_06_scaffold_361_7	p_transport	pstB	TIGR00972	387.3	343
PH2015_19_Flavobacterium_35_10	PH2015_19_scaffold_10388_4	p_transport	pstB	TIGR00972	425	343
PH2015_09_Oscillatoriales_56_116	PH2015_09_scaffold_23_46	p_transport	pstB	TIGR00972	378.8	343
PH2015_11_Betaproteobacteria_57_9	PH2015_11_scaffold_180_4	p_transport	pstB	TIGR00972	393.7	343
PH2015_17_Oscillatoriales_44_513	PH2015_17_scaffold_545_34	p_transport	pstB	TIGR00972	375.3	343
PH2015_19_Oscillatoriales_45_83	PH2015_19_scaffold_1242_16	p_transport	pstB	TIGR00972	388.3	343
PH2015_04_Oscillatoriales_45_14	PH2015_04_scaffold_207_8	p_transport	pstB	TIGR00972	388.7	343
PH2015_09_Sphingomonadales_65_9	PH2015_09_scaffold_304_4	p_transport	pstB	TIGR00972	389.2	343
PH2015_05_Oscillatoriales_45_247	PH2015_05_scaffold_15_38	p_transport	pstB	TIGR00972	387.3	343
PH2015_09_Sphingomonadales_65_9	PH2015_09_scaffold_304_4	p_transport	pstB	TIGR00972	389.2	343
PH2015_01_Burkholderiales_56_5	PH2015_01_scaffold_1367_2	p_transport	pstB	TIGR00972	393.7	343
PH2015_07_Verucomicrobia_61_10	PH2015_07_scaffold_109_10	p_transport	pstB	TIGR00972	392.3	343
PH2015_07_Verucomicrobia_61_10	PH2015_07_scaffold_109_10	p_transport	pstB	TIGR00972	392.3	343
PH2015_20_Verrucomicrobia_62_35	PH2015_20_scaffold_0_47	p_transport	pstB	TIGR00972	379.7	343
PH2015_20_Oscillatoriales_45_11	PH2015_20_scaffold_1604_8	p_transport	pstB	TIGR00972	375.6	343
PH2015_11_Betaproteobacteria_57_9	PH2015_11_scaffold_180_4	p_transport	pstB	TIGR00972	393.7	343
PH2015_15_Oscillatoriales_45_607	PH2015_15_scaffold_115_38	p_transport	pstB	TIGR00972	388.7	343
PH2015_19_Verrucomicrobia_62_27	PH2015_19_scaffold_0_46	p_transport	pstB	TIGR00972	379.7	343
PH2015_05_Oscillatoriales_45_247	PH2015_05_scaffold_212_3	p_transport	pstB	TIGR00972	380.2	343
PH2015_04_Oscillatoriales_44_212	PH2015_04_scaffold_484_1	p_transport	pstB	TIGR00972	375.3	343
PH2015_09_Oscillatoriales_56_116	PH2015_09_scaffold_23_46	p_transport	pstB	TIGR00972	378.8	343
PH2015_18_Verrucomicrobia_54_98	PH2015_18_scaffold_732_2	p_transport	pstB	TIGR00972	388.9	343
PH2015_20_Oscillatoriales_45_11	PH2015_20_scaffold_1604_8	p_transport	pstB	TIGR00972	375.6	343
PH2015_17_Oscillatoriales_46_31	PH2015_17_scaffold_8834_3	p_transport	pstB	TIGR00972	380.2	343
PH2015_19_Oscillatoriales_45_83	PH2015_19_scaffold_2548_7	p_transport	pstB	TIGR00972	375.6	343
PH2015_09_cyanobacterium_endosymbiont_Epithemia_turgida_34_6	PH2015_09_scaffold_603_2	p_transport	pstB	TIGR00972	375	343
PH2015_17_Cytophagales_33_11	PH2015_17_scaffold_149_40	p_transport	pstB	TIGR00972	409	343
PH2015_10_Oscillatoriales_45_97	PH2015_10_scaffold_272_18	p_transport	pstB	TIGR00972	388.3	343
PH2015_03_Oscillatoriales_45_315	PH2015_03_scaffold_5_37	p_transport	pstB	TIGR00972	388.7	343
PH2015_09_Oscillatoriales_45_132	PH2015_09_scaffold_644_10	p_transport	pstB	TIGR00972	388.3	343
PH2015_18_Verrucomicrobia_62_147	PH2015_18_scaffold_4_334	p_transport	pstB	TIGR00972	379.7	343
PH2015_18_Verrucomicrobia_62_147	PH2015_18_scaffold_100_58	p_transport	pstB	TIGR00972	392.3	343
PH2015_17_Cytophagales_33_11	PH2015_17_scaffold_149_40	p_transport	pstB	TIGR00972	409	343
PH2015_15_Kapabacteria_48_15	PH2015_15_scaffold_210_6	p_transport	pstB	TIGR00972	406.3	343
PH2015_19_Oscillatoriales_45_83	PH2015_19_scaffold_2548_7	p_transport	pstB	TIGR00972	375.6	343
PH2015_10_Oscillatoriales_45_97	PH2015_10_scaffold_272_18	p_transport	pstB	TIGR00972	388.3	343
PH2015_13_Verrucomicrobia_52_11	PH2015_13_scaffold_133_9	p_transport	pstB	TIGR00972	393.4	343
PH2015_07_Oscillatoriales_46_180	PH2015_07_scaffold_279_11	p_transport	pstB	TIGR00972	384.8	343
PH2015_18_Nostocales_37_15	PH2015_18_scaffold_773_14	p_transport	pstB	TIGR00972	385.2	343
PH2015_13_Verrucomicrobia_52_11	PH2015_13_scaffold_133_9	p_transport	pstB	TIGR00972	393.4	343
PH2015_08_Oscillatoriales_46_236	PH2015_08_scaffold_121_11	p_transport	pstB	TIGR00972	384.8	343
PH2015_18_Verrucomicrobia_54_98	PH2015_18_scaffold_10667_1	p_transport	pstB	TIGR00972	392.2	343
PH2015_07_Oscillatoriales_46_180	PH2015_07_scaffold_267_16	p_transport	pstB	TIGR00972	377.6	343
PH2015_20_Oscillatoriales_46_1245	PH2015_20_scaffold_3669_3	p_transport	pstB	TIGR00972	384.8	343
PH2015_13_Verrucomicrobia_52_11	PH2015_13_scaffold_133_10	p_transport	pstB	TIGR00972	380.1	343
PH2015_05_Oscillatoriales_45_247	PH2015_05_scaffold_212_3	p_transport	pstB	TIGR00972	380.2	343
PH2015_06_Oscillatoriales_46_199	PH2015_06_scaffold_361_7	p_transport	pstB	TIGR00972	387.3	343
PH2015_20_Oscillatoriales_46_1245	PH2015_20_scaffold_3669_3	p_transport	pstB	TIGR00972	384.8	343
PH2015_16_Oscillatoriales_45_847	PH2015_16_scaffold_95_32	p_transport	pstB	TIGR00972	380.2	343
PH2015_17_Oscillatoriales_44_513	PH2015_17_scaffold_545_34	p_transport	pstB	TIGR00972	375.3	343
PH2015_18_Nostocales_37_15	PH2015_18_scaffold_2358_6	p_transport	pstB	TIGR00972	386	343
PH2015_22_Oscillatoriales_45_19	PH2015_22_scaffold_168_21	p_transport	pstB	TIGR00972	388.3	343
PH2015_03_Oscillatoriales_45_315	PH2015_03_scaffold_5_37	p_transport	pstB	TIGR00972	388.7	343
PH2015_15_Oscillatoriales_45_607	PH2015_15_scaffold_189_20	p_transport	pstB	TIGR00972	380.2	343
PH2015_03_Oscillatoriales_45_315	PH2015_03_scaffold_37_19	p_transport	pstB	TIGR00972	380.2	343
PH2015_20_Verrucomicrobia_62_35	PH2015_20_scaffold_94_10	p_transport	pstB	TIGR00972	392.3	343
PH2015_17_Oscillatoriales_44_513	PH2015_17_scaffold_942_5	p_transport	pstB	TIGR00972	390.9	343
PH2015_19_Oscillatoriales_45_83	PH2015_19_scaffold_1242_16	p_transport	pstB	TIGR00972	388.3	343
PH2015_12_Betaproteobacteria_57_31	PH2015_12_scaffold_0_87	p_transport	pstB	TIGR00972	393.2	343
PH2015_13_Burkholderiales_56_11	PH2015_13_scaffold_39_55	p_transport	pstB	TIGR00972	392.6	343
PH2015_08_Oscillatoriales_46_236	PH2015_08_scaffold_115_16	p_transport	pstB	TIGR00972	377.6	343
PH2015_09_Oscillatoriales_45_132	PH2015_09_scaffold_822_8	p_transport	pstB	TIGR00972	375.6	343
PH2015_18_Nostocales_39_10	PH2015_18_scaffold_295_14	p_transport	pstB	TIGR00972	384.5	343
PH2015_07_Oscillatoriales_46_180	PH2015_07_scaffold_279_11	p_transport	pstB	TIGR00972	384.8	343
PH2015_15_Oscillatoriales_45_607	PH2015_15_scaffold_115_38	p_transport	pstB	TIGR00972	388.7	343
PH2015_18_Oscillatoriales_45_74	PH2015_18_scaffold_728_26	p_transport	pstB	TIGR00972	388.3	343
PH2015_16_Oscillatoriales_45_847	PH2015_16_scaffold_87_89	p_transport	pstB	TIGR00972	388.7	343
PH2015_06_Nostocales_36_12	PH2015_06_scaffold_84_18	p_transport	pstB	TIGR00972	385.2	343
PH2015_22_Oscillatoriales_45_19	PH2015_22_scaffold_149_4	p_transport	pstB	TIGR00972	375.6	343
PH2015_09_Oscillatoriales_45_132	PH2015_09_scaffold_822_8	p_transport	pstB	TIGR00972	375.6	343
PH2015_17_Oscillatoriales_44_513	PH2015_17_scaffold_942_5	p_transport	pstB	TIGR00972	390.9	343
PH2015_09_Alphaproteobacteria_64_13	PH2015_09_scaffold_52_29	p_transport	pstB	TIGR00972	409	343
PH2015_15_Kapabacteria_48_15	PH2015_15_scaffold_210_6	p_transport	pstB	TIGR00972	406.3	343
PH2015_19_Oscillatoriales_54_30	PH2015_19_scaffold_7196_1	p_transport	pstB	TIGR00972	390.7	343
PH2015_19_Oscillatoriales_54_30	PH2015_19_scaffold_7196_1	p_transport	pstB	TIGR00972	390.7	343
PH2015_14_Betaproteobacteria_57_24	PH2015_14_scaffold_12_218	p_transport	pstB	TIGR00972	391.1	343
PH2015_17_Sphingobacteriales_47_7	PH2015_17_scaffold_7847_2	p_transport	pstB	TIGR00972	373.9	343
PH2015_21_Oscillatoriales_45_1152	PH2015_21_scaffold_359_13	p_transport	pstB	TIGR00972	388.7	343
PH2015_19_Flavobacterium_35_10	PH2015_19_scaffold_10388_4	p_transport	pstB	TIGR00972	425	343
PH2015_20_Oscillatoriales_45_11	PH2015_20_scaffold_1209_12	p_transport	pstB	TIGR00972	388.3	343
PH2015_18_Verrucomicrobia_62_147	PH2015_18_scaffold_100_58	p_transport	pstB	TIGR00972	392.3	343
PH2015_20_Oscillatoriales_45_11	PH2015_20_scaffold_1209_12	p_transport	pstB	TIGR00972	388.3	343
PH2015_10_Oscillatoriales_45_97	PH2015_10_scaffold_677_1	p_transport	pstB	TIGR00972	375.6	343
PH2015_02_Cytophagales_30_9	PH2015_02_scaffold_324_8	p_transport	pstB	TIGR00972	343.1	343
PH2015_18_Nostocales_37_15	PH2015_18_scaffold_773_14	p_transport	pstB	TIGR00972	385.2	343
PH2015_01_Oscillatoriales_45_393	PH2015_01_scaffold_263_17	p_transport	pstB	TIGR00972	387.3	343
PH2015_01_Oscillatoriales_45_393	PH2015_01_scaffold_593_2	p_transport	pstB	TIGR00972	380.2	343
PH2015_14_Polaromonas_58_17	PH2015_14_scaffold_316_14	p_transport	pstB	TIGR00972	401	343
PH2015_21_Oscillatoriales_45_1152	PH2015_21_scaffold_139_19	p_transport	pstB	TIGR00972	380.2	343
PH2015_12_Betaproteobacteria_57_31	PH2015_12_scaffold_0_87	p_transport	pstB	TIGR00972	393.2	343
PH2015_21_Oscillatoriales_45_1152	PH2015_21_scaffold_359_13	p_transport	pstB	TIGR00972	388.7	343
PH2015_12_Oscillatoriales_45_1042	PH2015_12_scaffold_6507_1	p_transport	pstB	TIGR00972	354.1	343
PH2015_07_Verucomicrobia_61_10	PH2015_07_scaffold_123_21	p_transport	pstB	TIGR00972	379.7	343
PH2015_17_Oscillatoriales_46_31	PH2015_17_scaffold_8834_3	p_transport	pstB	TIGR00972	380.2	343
PH2015_18_Nostocales_39_10	PH2015_18_scaffold_450_1	p_transport	pstB	TIGR00972	387.2	343
PH2015_18_Nostocales_37_15	PH2015_18_scaffold_2358_6	p_transport	pstB	TIGR00972	386	343
PH2015_22_Oscillatoriales_45_19	PH2015_22_scaffold_149_4	p_transport	pstB	TIGR00972	375.6	343
PH2015_18_Verrucomicrobia_62_147	PH2015_18_scaffold_4_334	p_transport	pstB	TIGR00972	379.7	343
PH2015_13_Oscillatoriales_45_965	PH2015_13_scaffold_879_14	p_transport	pstB	TIGR00972	380.2	343
PH2015_18_Nostocales_39_10	PH2015_18_scaffold_295_14	p_transport	pstB	TIGR00972	384.5	343
PH2015_18_Oscillatoriales_45_74	PH2015_18_scaffold_2673_8	p_transport	pstB	TIGR00972	375.6	343
PH2015_21_Oscillatoriales_45_1152	PH2015_21_scaffold_139_19	p_transport	pstB	TIGR00972	380.2	343
PH2015_06_Nostocales_36_12	PH2015_06_scaffold_84_18	p_transport	pstB	TIGR00972	385.2	343
PH2015_22_Oscillatoriales_45_19	PH2015_22_scaffold_168_21	p_transport	pstB	TIGR00972	388.3	343
PH2015_10_Oscillatoriales_45_97	PH2015_10_scaffold_677_2	p_transport	pstA	TIGR00974	257.2	193
PH2015_18_Nostocales_39_10	PH2015_18_scaffold_450_2	p_transport	pstA	TIGR00974	285.9	193
PH2015_13_Burkholderiales_56_11	PH2015_13_scaffold_39_54	p_transport	pstA	TIGR00974	276	193
PH2015_13_Verrucomicrobia_52_11	PH2015_13_scaffold_133_8	p_transport	pstA	TIGR00974	249.7	193
PH2015_06_Oscillatoriales_46_199	PH2015_06_scaffold_361_6	p_transport	pstA	TIGR00974	293.7	193
PH2015_05_Oscillatoriales_45_247	PH2015_05_scaffold_15_39	p_transport	pstA	TIGR00974	293.8	193
PH2015_18_Verrucomicrobia_62_147	PH2015_18_scaffold_4_335	p_transport	pstA	TIGR00974	228.2	193
PH2015_21_Oscillatoriales_45_1152	PH2015_21_scaffold_139_18	p_transport	pstA	TIGR00974	256.8	193
PH2015_03_Oscillatoriales_45_315	PH2015_03_scaffold_5_36	p_transport	pstA	TIGR00974	293.8	193
PH2015_20_Oscillatoriales_46_1245	PH2015_20_scaffold_3669_2	p_transport	pstA	TIGR00974	286.8	193
PH2015_08_Oscillatoriales_46_236	PH2015_08_scaffold_115_15	p_transport	pstA	TIGR00974	257.3	193
PH2015_15_Kapabacteria_48_15	PH2015_15_scaffold_272_10	p_transport	pstA	TIGR00974	254.3	193
PH2015_04_Oscillatoriales_45_14	PH2015_04_scaffold_207_7	p_transport	pstA	TIGR00974	293.8	193
PH2015_13_Oscillatoriales_45_965	PH2015_13_scaffold_879_15	p_transport	pstA	TIGR00974	209	193
PH2015_04_Oscillatoriales_44_212	PH2015_04_scaffold_484_2	p_transport	pstA	TIGR00974	258.2	193
PH2015_12_Betaproteobacteria_57_31	PH2015_12_scaffold_0_86	p_transport	pstA	TIGR00974	265.2	193
PH2015_15_Oscillatoriales_45_607	PH2015_15_scaffold_115_37	p_transport	pstA	TIGR00974	293.8	193
PH2015_04_Oscillatoriales_44_212	PH2015_04_scaffold_48_49	p_transport	pstA	TIGR00974	290.4	193
PH2015_19_Oscillatoriales_46_2585	PH2015_19_scaffold_20323_6	p_transport	pstA	TIGR00974	291.8	193
PH2015_04_Oscillatoriales_44_212	PH2015_04_scaffold_484_2	p_transport	pstA	TIGR00974	258.2	193
PH2015_09_Oscillatoriales_45_132	PH2015_09_scaffold_822_7	p_transport	pstA	TIGR00974	257.2	193
PH2015_19_Oscillatoriales_45_83	PH2015_19_scaffold_1242_15	p_transport	pstA	TIGR00974	292.1	193
PH2015_18_Nostocales_39_10	PH2015_18_scaffold_295_15	p_transport	pstA	TIGR00974	273.5	193
PH2015_13_Oscillatoriales_45_965	PH2015_13_scaffold_879_15	p_transport	pstA	TIGR00974	209	193
PH2015_11_Oscillatoriales_45_1038	PH2015_11_scaffold_673_44	p_transport	pstA	TIGR00974	255.4	193
PH2015_17_RIFCSPHIGHO2_12_FULL_Curvibacter_63_18_curated_58_15	PH2015_17_scaffold_126_23	p_transport	pstA	TIGR00974	280	193
PH2015_20_Oscillatoriales_46_1245	PH2015_20_scaffold_3669_2	p_transport	pstA	TIGR00974	286.8	193
PH2015_02_Oscillatoriales_45_235	PH2015_02_scaffold_38_28	p_transport	pstA	TIGR00974	266.6	193
PH2015_16_Oscillatoriales_45_847	PH2015_16_scaffold_87_90	p_transport	pstA	TIGR00974	293.8	193
PH2015_18_Oscillatoriales_45_74	PH2015_18_scaffold_2673_7	p_transport	pstA	TIGR00974	257.2	193
PH2015_03_Oscillatoriales_45_315	PH2015_03_scaffold_5_36	p_transport	pstA	TIGR00974	293.8	193
PH2015_14_Verrucomicrobia_bacterium_IMCC26134_62_7	PH2015_14_scaffold_25989_1	p_transport	pstA	TIGR00974	263.9	193
PH2015_01_Oscillatoriales_45_393	PH2015_01_scaffold_263_18	p_transport	pstA	TIGR00974	293.7	193
PH2015_14_Betaproteobacteria_57_24	PH2015_14_scaffold_12_219	p_transport	pstA	TIGR00974	264.7	193
PH2015_08_Oscillatoriales_46_236	PH2015_08_scaffold_115_15	p_transport	pstA	TIGR00974	257.3	193
PH2015_11_Betaproteobacteria_57_9	PH2015_11_scaffold_180_5	p_transport	pstA	TIGR00974	269.3	193
PH2015_08_Oscillatoriales_46_236	PH2015_08_scaffold_121_12	p_transport	pstA	TIGR00974	292.1	193
PH2015_19_Bacteroidetes_32_163	PH2015_19_scaffold_83_83	p_transport	pstA	TIGR00974	195.4	193
PH2015_14_Polaromonas_58_17	PH2015_14_scaffold_316_13	p_transport	pstA	TIGR00974	272.1	193
PH2015_20_Verrucomicrobia_62_35	PH2015_20_scaffold_0_46	p_transport	pstA	TIGR00974	228.2	193
PH2015_19_Oscillatoriales_45_83	PH2015_19_scaffold_1242_15	p_transport	pstA	TIGR00974	292.1	193
PH2015_20_Oscillatoriales_46_1245	PH2015_20_scaffold_1351_8	p_transport	pstA	TIGR00974	257.3	193
PH2015_15_Oscillatoriales_45_607	PH2015_15_scaffold_189_19	p_transport	pstA	TIGR00974	256.8	193
PH2015_19_Verrucomicrobia_62_27	PH2015_19_scaffold_0_45	p_transport	pstA	TIGR00974	228.2	193
PH2015_17_Oscillatoriales_44_513	PH2015_17_scaffold_942_4	p_transport	pstA	TIGR00974	290.4	193
PH2015_19_Verrucomicrobia_62_27	PH2015_19_scaffold_0_45	p_transport	pstA	TIGR00974	228.2	193
PH2015_17_Cytophagales_33_11	PH2015_17_scaffold_149_39	p_transport	pstA	TIGR00974	287.2	193
PH2015_13_Oscillatoriales_45_965	PH2015_13_scaffold_2014_8	p_transport	pstA	TIGR00974	274.1	193
PH2015_09_Oscillatoriales_56_116	PH2015_09_scaffold_26_110	p_transport	pstA	TIGR00974	267.8	193
PH2015_09_Oscillatoriales_56_116	PH2015_09_scaffold_23_45	p_transport	pstA	TIGR00974	268.1	193
PH2015_18_Nostocales_37_15	PH2015_18_scaffold_773_15	p_transport	pstA	TIGR00974	273.9	193
PH2015_15_Kapabacteria_48_15	PH2015_15_scaffold_272_10	p_transport	pstA	TIGR00974	254.3	193
PH2015_10_Oscillatoriales_45_97	PH2015_10_scaffold_677_2	p_transport	pstA	TIGR00974	257.2	193
PH2015_18_Oscillatoriales_45_74	PH2015_18_scaffold_728_25	p_transport	pstA	TIGR00974	292.1	193
PH2015_10_Oscillatoriales_45_97	PH2015_10_scaffold_272_17	p_transport	pstA	TIGR00974	292.1	193
PH2015_18_Nostocales_37_15	PH2015_18_scaffold_2358_7	p_transport	pstA	TIGR00974	271	193
PH2015_18_Nostocales_37_15	PH2015_18_scaffold_2358_7	p_transport	pstA	TIGR00974	271	193
PH2015_13_Oscillatoriales_45_965	PH2015_13_scaffold_2014_8	p_transport	pstA	TIGR00974	274.1	193
PH2015_11_Oscillatoriales_45_1038	PH2015_11_scaffold_673_44	p_transport	pstA	TIGR00974	255.4	193
PH2015_17_Oscillatoriales_44_513	PH2015_17_scaffold_942_4	p_transport	pstA	TIGR00974	290.4	193
PH2015_05_Oscillatoriales_45_247	PH2015_05_scaffold_212_4	p_transport	pstA	TIGR00974	257.2	193
PH2015_18_Oscillatoriales_46_1646	PH2015_18_scaffold_4479_15	p_transport	pstA	TIGR00974	292.1	193
PH2015_06_Nostocales_36_12	PH2015_06_scaffold_170_5	p_transport	pstA	TIGR00974	271	193
PH2015_21_Oscillatoriales_45_1152	PH2015_21_scaffold_359_12	p_transport	pstA	TIGR00974	293.8	193
PH2015_09_Alphaproteobacteria_64_13	PH2015_09_scaffold_52_30	p_transport	pstA	TIGR00974	219.5	193
PH2015_07_Oscillatoriales_46_180	PH2015_07_scaffold_279_12	p_transport	pstA	TIGR00974	292.1	193
PH2015_08_Oscillatoriales_46_236	PH2015_08_scaffold_121_12	p_transport	pstA	TIGR00974	292.1	193
PH2015_09_cyanobacterium_endosymbiont_Epithemia_turgida_34_6	PH2015_09_scaffold_671_3	p_transport	pstA	TIGR00974	285	193
PH2015_19_Oscillatoriales_45_83	PH2015_19_scaffold_2548_6	p_transport	pstA	TIGR00974	257.2	193
PH2015_12_Oscillatoriales_45_1042	PH2015_12_scaffold_178_24	p_transport	pstA	TIGR00974	274.1	193
PH2015_05_Oscillatoriales_45_247	PH2015_05_scaffold_212_4	p_transport	pstA	TIGR00974	257.2	193
PH2015_01_Burkholderiales_56_5	PH2015_01_scaffold_1367_1	p_transport	pstA	TIGR00974	258.5	193
PH2015_14_Betaproteobacteria_57_24	PH2015_14_scaffold_12_219	p_transport	pstA	TIGR00974	264.7	193
PH2015_13_Burkholderiales_56_11	PH2015_13_scaffold_39_54	p_transport	pstA	TIGR00974	276	193
PH2015_14_Oscillatoriales_45_708	PH2015_14_scaffold_12394_1	p_transport	pstA	TIGR00974	274.1	193
PH2015_20_Oscillatoriales_45_11	PH2015_20_scaffold_1209_11	p_transport	pstA	TIGR00974	292.1	193
PH2015_17_Oscillatoriales_46_31	PH2015_17_scaffold_5555_7	p_transport	pstA	TIGR00974	266.6	193
PH2015_15_Oscillatoriales_45_607	PH2015_15_scaffold_115_37	p_transport	pstA	TIGR00974	293.8	193
PH2015_15_Oscillatoriales_45_607	PH2015_15_scaffold_189_19	p_transport	pstA	TIGR00974	256.8	193
PH2015_22_Oscillatoriales_45_19	PH2015_22_scaffold_149_5	p_transport	pstA	TIGR00974	257.2	193
PH2015_19_Oscillatoriales_54_30	PH2015_19_scaffold_16477_1	p_transport	pstA	TIGR00974	280.3	193
PH2015_19_Oscillatoriales_45_83	PH2015_19_scaffold_2548_6	p_transport	pstA	TIGR00974	257.2	193
PH2015_19_Flavobacterium_35_10	PH2015_19_scaffold_8163_4	p_transport	pstA	TIGR00974	251.5	193
PH2015_05_Oscillatoriales_45_247	PH2015_05_scaffold_15_39	p_transport	pstA	TIGR00974	293.8	193
PH2015_14_Oscillatoriales_45_708	PH2015_14_scaffold_12394_1	p_transport	pstA	TIGR00974	274.1	193
PH2015_17_Oscillatoriales_46_31	PH2015_17_scaffold_8834_4	p_transport	pstA	TIGR00974	231.1	193
PH2015_20_Oscillatoriales_46_1245	PH2015_20_scaffold_1351_8	p_transport	pstA	TIGR00974	257.3	193
PH2015_16_Oscillatoriales_45_847	PH2015_16_scaffold_95_33	p_transport	pstA	TIGR00974	256.8	193
PH2015_09_Oscillatoriales_56_116	PH2015_09_scaffold_23_45	p_transport	pstA	TIGR00974	268.1	193
PH2015_04_Oscillatoriales_44_212	PH2015_04_scaffold_48_49	p_transport	pstA	TIGR00974	290.4	193
PH2015_14_Polaromonas_58_17	PH2015_14_scaffold_316_13	p_transport	pstA	TIGR00974	272.1	193
PH2015_13_Rhodobacterales_65_6	PH2015_13_scaffold_3341_2	p_transport	pstA	TIGR00974	220.4	193
PH2015_17_Oscillatoriales_46_31	PH2015_17_scaffold_5555_7	p_transport	pstA	TIGR00974	266.6	193
PH2015_06_Oscillatoriales_46_199	PH2015_06_scaffold_8417_1	p_transport	pstA	TIGR00974	194.9	193
PH2015_17_Oscillatoriales_46_31	PH2015_17_scaffold_8834_4	p_transport	pstA	TIGR00974	231.1	193
PH2015_18_Oscillatoriales_46_1646	PH2015_18_scaffold_5245_1	p_transport	pstA	TIGR00974	216.5	193
PH2015_18_Oscillatoriales_45_74	PH2015_18_scaffold_2673_7	p_transport	pstA	TIGR00974	257.2	193
PH2015_06_Nostocales_36_12	PH2015_06_scaffold_170_5	p_transport	pstA	TIGR00974	271	193
PH2015_17_Sphingobacteriales_47_7	PH2015_17_scaffold_7847_1	p_transport	pstA	TIGR00974	249.1	193
PH2015_09_Alphaproteobacteria_64_13	PH2015_09_scaffold_52_30	p_transport	pstA	TIGR00974	219.5	193
PH2015_22_Oscillatoriales_45_19	PH2015_22_scaffold_149_5	p_transport	pstA	TIGR00974	257.2	193
PH2015_18_Nostocales_37_15	PH2015_18_scaffold_773_15	p_transport	pstA	TIGR00974	273.9	193
PH2015_18_Nostocales_39_10	PH2015_18_scaffold_450_2	p_transport	pstA	TIGR00974	285.9	193
PH2015_20_Oscillatoriales_45_11	PH2015_20_scaffold_1604_7	p_transport	pstA	TIGR00974	257.2	193
PH2015_07_Oscillatoriales_46_180	PH2015_07_scaffold_267_15	p_transport	pstA	TIGR00974	257.3	193
PH2015_21_Oscillatoriales_45_1152	PH2015_21_scaffold_139_18	p_transport	pstA	TIGR00974	256.8	193
PH2015_17_RIFCSPHIGHO2_12_FULL_Curvibacter_63_18_curated_58_15	PH2015_17_scaffold_126_23	p_transport	pstA	TIGR00974	280	193
PH2015_14_Verrucomicrobia_bacterium_IMCC26134_62_7	PH2015_14_scaffold_25989_1	p_transport	pstA	TIGR00974	263.9	193
PH2015_21_Oscillatoriales_45_1152	PH2015_21_scaffold_359_12	p_transport	pstA	TIGR00974	293.8	193
PH2015_06_Nostocales_36_12	PH2015_06_scaffold_84_19	p_transport	pstA	TIGR00974	273.9	193
PH2015_18_Oscillatoriales_46_1646	PH2015_18_scaffold_4479_15	p_transport	pstA	TIGR00974	292.1	193
PH2015_16_Oscillatoriales_45_847	PH2015_16_scaffold_95_33	p_transport	pstA	TIGR00974	256.8	193
PH2015_17_Oscillatoriales_44_513	PH2015_17_scaffold_545_35	p_transport	pstA	TIGR00974	258.2	193
PH2015_17_Cytophagales_33_11	PH2015_17_scaffold_12_69	p_transport	pstA	TIGR00974	199.8	193
PH2015_09_cyanobacterium_endosymbiont_Epithemia_turgida_34_6	PH2015_09_scaffold_671_3	p_transport	pstA	TIGR00974	285	193
PH2015_19_Oscillatoriales_54_30	PH2015_19_scaffold_16477_1	p_transport	pstA	TIGR00974	280.3	193
PH2015_01_Burkholderiales_56_5	PH2015_01_scaffold_1367_1	p_transport	pstA	TIGR00974	258.5	193
PH2015_07_Verucomicrobia_61_10	PH2015_07_scaffold_123_22	p_transport	pstA	TIGR00974	228.2	193
PH2015_07_Verucomicrobia_61_10	PH2015_07_scaffold_123_22	p_transport	pstA	TIGR00974	228.2	193
PH2015_01_Oscillatoriales_45_393	PH2015_01_scaffold_593_3	p_transport	pstA	TIGR00974	257.2	193
PH2015_01_Oscillatoriales_45_393	PH2015_01_scaffold_593_3	p_transport	pstA	TIGR00974	257.2	193
PH2015_19_Oscillatoriales_46_2585	PH2015_19_scaffold_20323_6	p_transport	pstA	TIGR00974	291.8	193
PH2015_16_Oscillatoriales_45_847	PH2015_16_scaffold_87_90	p_transport	pstA	TIGR00974	293.8	193
PH2015_09_Oscillatoriales_45_132	PH2015_09_scaffold_644_11	p_transport	pstA	TIGR00974	292.1	193
PH2015_12_Betaproteobacteria_57_31	PH2015_12_scaffold_0_86	p_transport	pstA	TIGR00974	265.2	193
PH2015_17_Cytophagales_33_11	PH2015_17_scaffold_12_69	p_transport	pstA	TIGR00974	199.8	193
PH2015_17_Cytophagales_33_11	PH2015_17_scaffold_149_39	p_transport	pstA	TIGR00974	287.2	193
PH2015_07_Oscillatoriales_46_180	PH2015_07_scaffold_279_12	p_transport	pstA	TIGR00974	292.1	193
PH2015_01_Oscillatoriales_45_393	PH2015_01_scaffold_263_18	p_transport	pstA	TIGR00974	293.7	193
PH2015_09_Sphingomonadales_65_9	PH2015_09_scaffold_304_5	p_transport	pstA	TIGR00974	215.9	193
PH2015_06_Oscillatoriales_46_199	PH2015_06_scaffold_361_6	p_transport	pstA	TIGR00974	293.7	193
PH2015_07_Oscillatoriales_46_180	PH2015_07_scaffold_267_15	p_transport	pstA	TIGR00974	257.3	193
PH2015_19_Flavobacterium_35_10	PH2015_19_scaffold_8163_4	p_transport	pstA	TIGR00974	251.5	193
PH2015_11_Betaproteobacteria_57_9	PH2015_11_scaffold_180_5	p_transport	pstA	TIGR00974	269.3	193
PH2015_09_Sphingomonadales_65_9	PH2015_09_scaffold_304_5	p_transport	pstA	TIGR00974	215.9	193
PH2015_13_Rhodobacterales_65_6	PH2015_13_scaffold_3341_2	p_transport	pstA	TIGR00974	220.4	193
PH2015_20_Oscillatoriales_45_11	PH2015_20_scaffold_1604_7	p_transport	pstA	TIGR00974	257.2	193
PH2015_09_Oscillatoriales_45_132	PH2015_09_scaffold_822_7	p_transport	pstA	TIGR00974	257.2	193
PH2015_02_Cytophagales_30_9	PH2015_02_scaffold_324_9	p_transport	pstA	TIGR00974	222.5	193
PH2015_19_Bacteroidetes_32_163	PH2015_19_scaffold_83_83	p_transport	pstA	TIGR00974	195.4	193
PH2015_22_Oscillatoriales_45_19	PH2015_22_scaffold_168_20	p_transport	pstA	TIGR00974	292.1	193
PH2015_09_Oscillatoriales_45_132	PH2015_09_scaffold_644_11	p_transport	pstA	TIGR00974	292.1	193
PH2015_12_Oscillatoriales_45_1042	PH2015_12_scaffold_178_24	p_transport	pstA	TIGR00974	274.1	193
PH2015_04_Oscillatoriales_45_14	PH2015_04_scaffold_249_2	p_transport	pstA	TIGR00974	256.8	193
PH2015_04_Oscillatoriales_45_14	PH2015_04_scaffold_249_2	p_transport	pstA	TIGR00974	256.8	193
PH2015_18_Verrucomicrobia_62_147	PH2015_18_scaffold_4_335	p_transport	pstA	TIGR00974	228.2	193
PH2015_04_Oscillatoriales_45_14	PH2015_04_scaffold_207_7	p_transport	pstA	TIGR00974	293.8	193
PH2015_20_Oscillatoriales_45_11	PH2015_20_scaffold_1209_11	p_transport	pstA	TIGR00974	292.1	193
PH2015_18_Nostocales_39_10	PH2015_18_scaffold_295_15	p_transport	pstA	TIGR00974	273.5	193
PH2015_09_Oscillatoriales_56_116	PH2015_09_scaffold_26_110	p_transport	pstA	TIGR00974	267.8	193
PH2015_13_Verrucomicrobia_52_11	PH2015_13_scaffold_133_8	p_transport	pstA	TIGR00974	249.7	193
PH2015_10_Oscillatoriales_45_97	PH2015_10_scaffold_272_17	p_transport	pstA	TIGR00974	292.1	193
PH2015_02_Cytophagales_30_9	PH2015_02_scaffold_324_9	p_transport	pstA	TIGR00974	222.5	193
PH2015_18_Oscillatoriales_45_74	PH2015_18_scaffold_728_25	p_transport	pstA	TIGR00974	292.1	193
PH2015_06_Oscillatoriales_46_199	PH2015_06_scaffold_8417_1	p_transport	pstA	TIGR00974	194.9	193
PH2015_18_Oscillatoriales_46_1646	PH2015_18_scaffold_5245_1	p_transport	pstA	TIGR00974	216.5	193
PH2015_20_Verrucomicrobia_62_35	PH2015_20_scaffold_0_46	p_transport	pstA	TIGR00974	228.2	193
PH2015_02_Oscillatoriales_45_235	PH2015_02_scaffold_38_28	p_transport	pstA	TIGR00974	266.6	193
PH2015_22_Oscillatoriales_45_19	PH2015_22_scaffold_168_20	p_transport	pstA	TIGR00974	292.1	193
PH2015_03_Oscillatoriales_45_315	PH2015_03_scaffold_37_18	p_transport	pstA	TIGR00974	256.8	193
PH2015_17_Sphingobacteriales_47_7	PH2015_17_scaffold_7847_1	p_transport	pstA	TIGR00974	249.1	193
PH2015_06_Nostocales_36_12	PH2015_06_scaffold_84_19	p_transport	pstA	TIGR00974	273.9	193
PH2015_03_Oscillatoriales_45_315	PH2015_03_scaffold_37_18	p_transport	pstA	TIGR00974	256.8	193
PH2015_17_Oscillatoriales_44_513	PH2015_17_scaffold_545_35	p_transport	pstA	TIGR00974	258.2	193
PH2015_14_Polaromonas_58_17	PH2015_14_scaffold_316_11	p_transport	pstS	TIGR00975	407.8	205
PH2015_04_Oscillatoriales_44_212	PH2015_04_scaffold_48_47	p_transport	pstS	TIGR00975	395.4	205
PH2015_15_Oscillatoriales_45_607	PH2015_15_scaffold_115_34	p_transport	pstS	TIGR00975	397.7	205
PH2015_20_Oscillatoriales_45_11	PH2015_20_scaffold_1604_5	p_transport	pstS	TIGR00975	274.1	205
PH2015_07_Oscillatoriales_46_180	PH2015_07_scaffold_279_14	p_transport	pstS	TIGR00975	392.7	205
PH2015_02_Oscillatoriales_45_235	PH2015_02_scaffold_38_26	p_transport	pstS	TIGR00975	395.9	205
PH2015_20_Oscillatoriales_45_11	PH2015_20_scaffold_1209_9	p_transport	pstS	TIGR00975	399.8	205
PH2015_19_Curvibacter_60_13	PH2015_19_scaffold_16455_2	p_transport	pstS	TIGR00975	420.8	205
PH2015_19_Oscillatoriales_45_83	PH2015_19_scaffold_1242_13	p_transport	pstS	TIGR00975	399.8	205
PH2015_12_Oscillatoriales_45_1042	PH2015_12_scaffold_722_3	p_transport	pstS	TIGR00975	278	205
PH2015_18_Nostocales_39_10	PH2015_18_scaffold_450_4	p_transport	pstS	TIGR00975	393.1	205
PH2015_12_Oscillatoriales_45_1042	PH2015_12_scaffold_722_3	p_transport	pstS	TIGR00975	278	205
PH2015_13_Burkholderiales_56_11	PH2015_13_scaffold_1319_5	p_transport	pstS	TIGR00975	222	205
PH2015_12_Betaproteobacteria_57_31	PH2015_12_scaffold_0_84	p_transport	pstS	TIGR00975	397	205
PH2015_18_Oscillatoriales_46_1646	PH2015_18_scaffold_1638_30	p_transport	pstS	TIGR00975	363.8	205
PH2015_09_cyanobacterium_endosymbiont_Epithemia_turgida_34_6	PH2015_09_scaffold_671_5	p_transport	pstS	TIGR00975	366.1	205
PH2015_13_Oscillatoriales_45_965	PH2015_13_scaffold_2014_6	p_transport	pstS	TIGR00975	397.7	205
PH2015_10_Oscillatoriales_45_97	PH2015_10_scaffold_677_4	p_transport	pstS	TIGR00975	274.1	205
PH2015_11_Oscillatoriales_45_1038	PH2015_11_scaffold_673_46	p_transport	pstS	TIGR00975	397.7	205
PH2015_18_Oscillatoriales_45_74	PH2015_18_scaffold_2673_5	p_transport	pstS	TIGR00975	274.1	205
PH2015_18_Oscillatoriales_46_1646	PH2015_18_scaffold_1638_30	p_transport	pstS	TIGR00975	363.8	205
PH2015_10_Oscillatoriales_45_97	PH2015_10_scaffold_272_15	p_transport	pstS	TIGR00975	399.8	205
PH2015_08_Oscillatoriales_46_236	PH2015_08_scaffold_115_13	p_transport	pstS	TIGR00975	274.8	205
PH2015_09_cyanobacterium_endosymbiont_Epithemia_turgida_34_6	PH2015_09_scaffold_671_5	p_transport	pstS	TIGR00975	366.1	205
PH2015_20_Oscillatoriales_45_11	PH2015_20_scaffold_1604_5	p_transport	pstS	TIGR00975	274.1	205
PH2015_17_RIFCSPHIGHO2_12_FULL_Curvibacter_63_18_curated_58_15	PH2015_17_scaffold_126_21	p_transport	pstS	TIGR00975	401.9	205
PH2015_12_Betaproteobacteria_57_31	PH2015_12_scaffold_0_84	p_transport	pstS	TIGR00975	397	205
PH2015_16_Oscillatoriales_45_847	PH2015_16_scaffold_87_92	p_transport	pstS	TIGR00975	397	205
PH2015_17_Oscillatoriales_44_513	PH2015_17_scaffold_942_2	p_transport	pstS	TIGR00975	395.4	205
PH2015_05_Oscillatoriales_45_247	PH2015_05_scaffold_15_41	p_transport	pstS	TIGR00975	397.7	205
PH2015_10_Oscillatoriales_45_97	PH2015_10_scaffold_272_15	p_transport	pstS	TIGR00975	399.8	205
PH2015_01_Oscillatoriales_45_393	PH2015_01_scaffold_263_20	p_transport	pstS	TIGR00975	223.7	205
PH2015_02_Oscillatoriales_45_235	PH2015_02_scaffold_1625_1	p_transport	pstS	TIGR00975	278	205
PH2015_05_Oscillatoriales_45_247	PH2015_05_scaffold_15_41	p_transport	pstS	TIGR00975	397.7	205
PH2015_14_Polaromonas_58_17	PH2015_14_scaffold_316_11	p_transport	pstS	TIGR00975	407.8	205
PH2015_14_Oscillatoriales_45_708	PH2015_14_scaffold_1497_17	p_transport	pstS	TIGR00975	278	205
PH2015_09_Oscillatoriales_45_132	PH2015_09_scaffold_822_5	p_transport	pstS	TIGR00975	274.1	205
PH2015_18_Nostocales_37_15	PH2015_18_scaffold_2358_9	p_transport	pstS	TIGR00975	402.6	205
PH2015_16_Oscillatoriales_45_847	PH2015_16_scaffold_95_35	p_transport	pstS	TIGR00975	277.3	205
PH2015_03_Oscillatoriales_45_315	PH2015_03_scaffold_5_34	p_transport	pstS	TIGR00975	397.7	205
PH2015_13_Burkholderiales_56_11	PH2015_13_scaffold_39_52	p_transport	pstS	TIGR00975	398.8	205
PH2015_08_Oscillatoriales_46_236	PH2015_08_scaffold_115_13	p_transport	pstS	TIGR00975	274.8	205
PH2015_20_Oscillatoriales_46_1245	PH2015_20_scaffold_1351_6	p_transport	pstS	TIGR00975	274.8	205
PH2015_06_Oscillatoriales_46_199	PH2015_06_scaffold_361_4	p_transport	pstS	TIGR00975	397.7	205
PH2015_21_Oscillatoriales_45_1152	PH2015_21_scaffold_139_16	p_transport	pstS	TIGR00975	278	205
PH2015_14_Oscillatoriales_45_708	PH2015_14_scaffold_4937_6	p_transport	pstS	TIGR00975	395.7	205
PH2015_07_Oscillatoriales_46_180	PH2015_07_scaffold_267_13	p_transport	pstS	TIGR00975	274.8	205
PH2015_18_Oscillatoriales_45_74	PH2015_18_scaffold_728_23	p_transport	pstS	TIGR00975	399.8	205
PH2015_10_Oscillatoriales_45_97	PH2015_10_scaffold_677_4	p_transport	pstS	TIGR00975	274.1	205
PH2015_06_Nostocales_36_12	PH2015_06_scaffold_170_3	p_transport	pstS	TIGR00975	402.6	205
PH2015_17_Oscillatoriales_46_31	PH2015_17_scaffold_5555_5	p_transport	pstS	TIGR00975	397.7	205
PH2015_12_Oscillatoriales_45_1042	PH2015_12_scaffold_178_22	p_transport	pstS	TIGR00975	396.2	205
PH2015_20_Oscillatoriales_46_1245	PH2015_20_scaffold_3893_11	p_transport	pstS	TIGR00975	395.2	205
PH2015_20_Oscillatoriales_46_1245	PH2015_20_scaffold_3893_11	p_transport	pstS	TIGR00975	395.2	205
PH2015_19_Oscillatoriales_45_83	PH2015_19_scaffold_39722_1	p_transport	pstS	TIGR00975	366.9	205
PH2015_08_Oscillatoriales_46_236	PH2015_08_scaffold_121_14	p_transport	pstS	TIGR00975	395.1	205
PH2015_11_Betaproteobacteria_57_9	PH2015_11_scaffold_180_7	p_transport	pstS	TIGR00975	399.2	205
PH2015_17_Oscillatoriales_44_513	PH2015_17_scaffold_942_2	p_transport	pstS	TIGR00975	395.4	205
PH2015_07_Oscillatoriales_46_180	PH2015_07_scaffold_267_13	p_transport	pstS	TIGR00975	274.8	205
PH2015_08_Oscillatoriales_46_236	PH2015_08_scaffold_121_14	p_transport	pstS	TIGR00975	395.1	205
PH2015_21_Oscillatoriales_45_1152	PH2015_21_scaffold_359_10	p_transport	pstS	TIGR00975	397.8	205
PH2015_06_Oscillatoriales_46_199	PH2015_06_scaffold_361_4	p_transport	pstS	TIGR00975	397.7	205
PH2015_18_Oscillatoriales_46_1646	PH2015_18_scaffold_5245_3	p_transport	pstS	TIGR00975	274.8	205
PH2015_20_Oscillatoriales_46_1245	PH2015_20_scaffold_1351_6	p_transport	pstS	TIGR00975	274.8	205
PH2015_15_Oscillatoriales_45_607	PH2015_15_scaffold_115_34	p_transport	pstS	TIGR00975	397.7	205
PH2015_09_Oscillatoriales_45_132	PH2015_09_scaffold_644_13	p_transport	pstS	TIGR00975	399.6	205
PH2015_13_Burkholderiales_56_11	PH2015_13_scaffold_1319_5	p_transport	pstS	TIGR00975	222	205
PH2015_01_Oscillatoriales_45_393	PH2015_01_scaffold_593_5	p_transport	pstS	TIGR00975	277.3	205
PH2015_18_Nostocales_39_10	PH2015_18_scaffold_295_17	p_transport	pstS	TIGR00975	337.3	205
PH2015_06_Nostocales_36_12	PH2015_06_scaffold_84_21	p_transport	pstS	TIGR00975	343.3	205
PH2015_19_Oscillatoriales_45_83	PH2015_19_scaffold_2548_4	p_transport	pstS	TIGR00975	274.1	205
PH2015_04_Oscillatoriales_44_212	PH2015_04_scaffold_48_47	p_transport	pstS	TIGR00975	395.4	205
PH2015_17_RIFCSPHIGHO2_12_FULL_Curvibacter_63_18_curated_58_15	PH2015_17_scaffold_126_21	p_transport	pstS	TIGR00975	401.9	205
PH2015_18_Nostocales_39_10	PH2015_18_scaffold_295_17	p_transport	pstS	TIGR00975	337.3	205
PH2015_03_Oscillatoriales_45_315	PH2015_03_scaffold_37_16	p_transport	pstS	TIGR00975	277.3	205
PH2015_18_Oscillatoriales_45_74	PH2015_18_scaffold_2673_5	p_transport	pstS	TIGR00975	274.1	205
PH2015_01_Oscillatoriales_45_393	PH2015_01_scaffold_593_5	p_transport	pstS	TIGR00975	277.3	205
PH2015_13_Oscillatoriales_45_965	PH2015_13_scaffold_879_17	p_transport	pstS	TIGR00975	278	205
PH2015_01_Oscillatoriales_45_393	PH2015_01_scaffold_263_20	p_transport	pstS	TIGR00975	223.7	205
PH2015_04_Oscillatoriales_44_212	PH2015_04_scaffold_484_4	p_transport	pstS	TIGR00975	266.2	205
PH2015_03_Oscillatoriales_45_315	PH2015_03_scaffold_37_16	p_transport	pstS	TIGR00975	277.3	205
PH2015_19_Curvibacter_60_13	PH2015_19_scaffold_16455_2	p_transport	pstS	TIGR00975	420.8	205
PH2015_18_Nostocales_39_10	PH2015_18_scaffold_450_4	p_transport	pstS	TIGR00975	393.1	205
PH2015_19_Oscillatoriales_46_2585	PH2015_19_scaffold_2658_27	p_transport	pstS	TIGR00975	363.8	205
PH2015_01_Burkholderiales_56_5	PH2015_01_scaffold_2757_1	p_transport	pstS	TIGR00975	342.1	205
PH2015_06_Nostocales_36_12	PH2015_06_scaffold_84_21	p_transport	pstS	TIGR00975	343.3	205
PH2015_13_Oscillatoriales_45_965	PH2015_13_scaffold_879_17	p_transport	pstS	TIGR00975	278	205
PH2015_09_Oscillatoriales_45_132	PH2015_09_scaffold_644_13	p_transport	pstS	TIGR00975	399.6	205
PH2015_06_Nostocales_36_12	PH2015_06_scaffold_170_3	p_transport	pstS	TIGR00975	402.6	205
PH2015_07_Oscillatoriales_46_180	PH2015_07_scaffold_279_14	p_transport	pstS	TIGR00975	392.7	205
PH2015_19_Oscillatoriales_46_2585	PH2015_19_scaffold_4224_16	p_transport	pstS	TIGR00975	274.8	205
PH2015_04_Oscillatoriales_45_14	PH2015_04_scaffold_207_5	p_transport	pstS	TIGR00975	397.7	205
PH2015_19_Oscillatoriales_45_83	PH2015_19_scaffold_39722_1	p_transport	pstS	TIGR00975	366.9	205
PH2015_04_Oscillatoriales_45_14	PH2015_04_scaffold_207_5	p_transport	pstS	TIGR00975	397.7	205
PH2015_11_Betaproteobacteria_57_9	PH2015_11_scaffold_180_7	p_transport	pstS	TIGR00975	399.2	205
PH2015_14_Betaproteobacteria_57_24	PH2015_14_scaffold_12_221	p_transport	pstS	TIGR00975	397	205
PH2015_22_Oscillatoriales_45_19	PH2015_22_scaffold_168_18	p_transport	pstS	TIGR00975	399.8	205
PH2015_04_Oscillatoriales_44_212	PH2015_04_scaffold_484_4	p_transport	pstS	TIGR00975	266.2	205
PH2015_13_Burkholderiales_56_11	PH2015_13_scaffold_39_52	p_transport	pstS	TIGR00975	398.8	205
PH2015_04_Oscillatoriales_45_14	PH2015_04_scaffold_249_4	p_transport	pstS	TIGR00975	276	205
PH2015_18_Oscillatoriales_46_1646	PH2015_18_scaffold_5245_3	p_transport	pstS	TIGR00975	274.8	205
PH2015_17_Oscillatoriales_44_513	PH2015_17_scaffold_545_37	p_transport	pstS	TIGR00975	264.1	205
PH2015_22_Oscillatoriales_45_19	PH2015_22_scaffold_168_18	p_transport	pstS	TIGR00975	399.8	205
PH2015_05_Oscillatoriales_45_247	PH2015_05_scaffold_212_6	p_transport	pstS	TIGR00975	273.2	205
PH2015_21_Oscillatoriales_45_1152	PH2015_21_scaffold_139_16	p_transport	pstS	TIGR00975	278	205
PH2015_03_Oscillatoriales_45_315	PH2015_03_scaffold_5_34	p_transport	pstS	TIGR00975	397.7	205
PH2015_19_Oscillatoriales_46_2585	PH2015_19_scaffold_2658_27	p_transport	pstS	TIGR00975	363.8	205
PH2015_09_Oscillatoriales_45_132	PH2015_09_scaffold_822_5	p_transport	pstS	TIGR00975	274.1	205
PH2015_15_Oscillatoriales_45_607	PH2015_15_scaffold_189_17	p_transport	pstS	TIGR00975	277.3	205
PH2015_19_Oscillatoriales_45_83	PH2015_19_scaffold_2548_4	p_transport	pstS	TIGR00975	274.1	205
PH2015_19_Oscillatoriales_46_2585	PH2015_19_scaffold_4224_16	p_transport	pstS	TIGR00975	274.8	205
PH2015_21_Oscillatoriales_45_1152	PH2015_21_scaffold_359_10	p_transport	pstS	TIGR00975	397.8	205
PH2015_18_Nostocales_37_15	PH2015_18_scaffold_2358_9	p_transport	pstS	TIGR00975	402.6	205
PH2015_15_Oscillatoriales_45_607	PH2015_15_scaffold_189_17	p_transport	pstS	TIGR00975	277.3	205
PH2015_18_Nostocales_37_15	PH2015_18_scaffold_773_17	p_transport	pstS	TIGR00975	343.3	205
PH2015_18_Nostocales_37_15	PH2015_18_scaffold_773_17	p_transport	pstS	TIGR00975	343.3	205
PH2015_04_Oscillatoriales_45_14	PH2015_04_scaffold_249_4	p_transport	pstS	TIGR00975	276	205
PH2015_13_Oscillatoriales_45_965	PH2015_13_scaffold_2014_6	p_transport	pstS	TIGR00975	397.7	205
PH2015_02_Oscillatoriales_45_235	PH2015_02_scaffold_38_26	p_transport	pstS	TIGR00975	395.9	205
PH2015_05_Oscillatoriales_45_247	PH2015_05_scaffold_212_6	p_transport	pstS	TIGR00975	273.2	205
PH2015_16_Oscillatoriales_45_847	PH2015_16_scaffold_95_35	p_transport	pstS	TIGR00975	277.3	205
PH2015_22_Oscillatoriales_45_19	PH2015_22_scaffold_149_7	p_transport	pstS	TIGR00975	274.1	205
PH2015_14_Oscillatoriales_45_708	PH2015_14_scaffold_4937_6	p_transport	pstS	TIGR00975	395.7	205
PH2015_02_Oscillatoriales_45_235	PH2015_02_scaffold_1625_1	p_transport	pstS	TIGR00975	278	205
PH2015_20_Oscillatoriales_45_11	PH2015_20_scaffold_1209_9	p_transport	pstS	TIGR00975	399.8	205
PH2015_16_Oscillatoriales_45_847	PH2015_16_scaffold_87_92	p_transport	pstS	TIGR00975	397	205
PH2015_14_Betaproteobacteria_57_24	PH2015_14_scaffold_12_221	p_transport	pstS	TIGR00975	397	205
PH2015_01_Burkholderiales_56_5	PH2015_01_scaffold_2757_1	p_transport	pstS	TIGR00975	342.1	205
PH2015_14_Oscillatoriales_45_708	PH2015_14_scaffold_1497_17	p_transport	pstS	TIGR00975	278	205
PH2015_11_Oscillatoriales_45_1038	PH2015_11_scaffold_673_46	p_transport	pstS	TIGR00975	397.7	205
PH2015_17_Oscillatoriales_46_31	PH2015_17_scaffold_5555_5	p_transport	pstS	TIGR00975	397.7	205
PH2015_19_Oscillatoriales_45_83	PH2015_19_scaffold_1242_13	p_transport	pstS	TIGR00975	399.8	205
PH2015_18_Oscillatoriales_45_74	PH2015_18_scaffold_728_23	p_transport	pstS	TIGR00975	399.8	205
PH2015_12_Oscillatoriales_45_1042	PH2015_12_scaffold_178_22	p_transport	pstS	TIGR00975	396.2	205
PH2015_22_Oscillatoriales_45_19	PH2015_22_scaffold_149_7	p_transport	pstS	TIGR00975	274.1	205
PH2015_17_Oscillatoriales_44_513	PH2015_17_scaffold_545_37	p_transport	pstS	TIGR00975	264.1	205
PH2015_01_Burkholderiales_56_5	PH2015_01_scaffold_1367_3	p_regulation	phoU	TIGR02135	203.9	130
PH2015_13_Verrucomicrobia_52_11	PH2015_13_scaffold_133_11	p_regulation	phoU	TIGR02135	155	130
PH2015_09_Alphaproteobacteria_64_13	PH2015_09_scaffold_52_28	p_regulation	phoU	TIGR02135	229.8	130
PH2015_17_RIFCSPHIGHO2_12_FULL_Curvibacter_63_18_curated_58_15	PH2015_17_scaffold_126_25	p_regulation	phoU	TIGR02135	213.6	130
PH2015_13_Verrucomicrobia_52_11	PH2015_13_scaffold_133_11	p_regulation	phoU	TIGR02135	155	130
PH2015_18_Verrucomicrobia_54_98	PH2015_18_scaffold_442_1	p_regulation	phoU	TIGR02135	158.6	130
PH2015_17_Cytophagales_33_11	PH2015_17_scaffold_149_41	p_regulation	phoU	TIGR02135	169.6	130
PH2015_09_Sphingomonadales_65_9	PH2015_09_scaffold_304_3	p_regulation	phoU	TIGR02135	223.6	130
PH2015_14_Polaromonas_58_17	PH2015_14_scaffold_316_15	p_regulation	phoU	TIGR02135	216.6	130
PH2015_17_RIFCSPHIGHO2_12_FULL_Curvibacter_63_18_curated_58_15	PH2015_17_scaffold_126_25	p_regulation	phoU	TIGR02135	213.6	130
PH2015_09_Alphaproteobacteria_64_13	PH2015_09_scaffold_52_28	p_regulation	phoU	TIGR02135	229.8	130
PH2015_18_Verrucomicrobia_62_147	PH2015_18_scaffold_100_57	p_regulation	phoU	TIGR02135	161	130
PH2015_12_Betaproteobacteria_57_31	PH2015_12_scaffold_0_88	p_regulation	phoU	TIGR02135	213.8	130
PH2015_09_Oscillatoriales_56_116	PH2015_09_scaffold_40_26	p_regulation	phoU	TIGR02135	155	130
PH2015_07_Verucomicrobia_61_10	PH2015_07_scaffold_109_11	p_regulation	phoU	TIGR02135	161	130
PH2015_13_Burkholderiales_56_11	PH2015_13_scaffold_39_56	p_regulation	phoU	TIGR02135	208.8	130
PH2015_11_Betaproteobacteria_57_9	PH2015_11_scaffold_180_3	p_regulation	phoU	TIGR02135	205.9	130
PH2015_06_Nostocales_36_12	PH2015_06_scaffold_6_9	p_regulation	phoU	TIGR02135	155.9	130
PH2015_09_cyanobacterium_endosymbiont_Epithemia_turgida_34_6	PH2015_09_scaffold_610_6	p_regulation	phoU	TIGR02135	169.1	130
PH2015_11_Betaproteobacteria_57_9	PH2015_11_scaffold_180_3	p_regulation	phoU	TIGR02135	205.9	130
PH2015_06_Nostocales_36_12	PH2015_06_scaffold_6_9	p_regulation	phoU	TIGR02135	155.9	130
PH2015_09_Oscillatoriales_56_116	PH2015_09_scaffold_40_26	p_regulation	phoU	TIGR02135	155	130
PH2015_13_Rhodobacterales_65_6	PH2015_13_scaffold_12418_2	p_regulation	phoU	TIGR02135	200.4	130
PH2015_18_Nostocales_39_10	PH2015_18_scaffold_274_18	p_regulation	phoU	TIGR02135	166.9	130
PH2015_19_Oscillatoriales_54_30	PH2015_19_scaffold_321_9	p_regulation	phoU	TIGR02135	158.3	130
PH2015_19_Flavobacterium_35_10	PH2015_19_scaffold_10388_3	p_regulation	phoU	TIGR02135	156.1	130
PH2015_09_cyanobacterium_endosymbiont_Epithemia_turgida_34_6	PH2015_09_scaffold_610_6	p_regulation	phoU	TIGR02135	169.1	130
PH2015_09_Sphingomonadales_65_9	PH2015_09_scaffold_304_3	p_regulation	phoU	TIGR02135	223.6	130
PH2015_14_Betaproteobacteria_57_24	PH2015_14_scaffold_12_217	p_regulation	phoU	TIGR02135	212.4	130
PH2015_13_Rhodobacterales_65_6	PH2015_13_scaffold_12418_2	p_regulation	phoU	TIGR02135	200.4	130
PH2015_18_Verrucomicrobia_62_147	PH2015_18_scaffold_100_57	p_regulation	phoU	TIGR02135	161	130
PH2015_07_Verucomicrobia_61_10	PH2015_07_scaffold_109_11	p_regulation	phoU	TIGR02135	161	130
PH2015_18_Nostocales_37_15	PH2015_18_scaffold_4268_3	p_regulation	phoU	TIGR02135	155.9	130
PH2015_13_Burkholderiales_56_11	PH2015_13_scaffold_39_56	p_regulation	phoU	TIGR02135	208.8	130
PH2015_15_Kapabacteria_48_15	PH2015_15_scaffold_296_37	p_regulation	phoU	TIGR02135	194.6	130
PH2015_18_Verrucomicrobia_54_98	PH2015_18_scaffold_442_1	p_regulation	phoU	TIGR02135	158.6	130
PH2015_19_Oscillatoriales_54_30	PH2015_19_scaffold_321_9	p_regulation	phoU	TIGR02135	158.3	130
PH2015_12_Betaproteobacteria_57_31	PH2015_12_scaffold_0_88	p_regulation	phoU	TIGR02135	213.8	130
PH2015_19_Flavobacterium_35_10	PH2015_19_scaffold_10388_3	p_regulation	phoU	TIGR02135	156.1	130
PH2015_17_Cytophagales_33_11	PH2015_17_scaffold_149_41	p_regulation	phoU	TIGR02135	169.6	130
PH2015_15_Kapabacteria_48_15	PH2015_15_scaffold_296_37	p_regulation	phoU	TIGR02135	194.6	130
PH2015_01_Burkholderiales_56_5	PH2015_01_scaffold_1367_3	p_regulation	phoU	TIGR02135	203.9	130
PH2015_18_Nostocales_39_10	PH2015_18_scaffold_274_18	p_regulation	phoU	TIGR02135	166.9	130
PH2015_20_Verrucomicrobia_62_35	PH2015_20_scaffold_94_11	p_regulation	phoU	TIGR02135	161	130
PH2015_14_Polaromonas_58_17	PH2015_14_scaffold_316_15	p_regulation	phoU	TIGR02135	216.6	130
PH2015_14_Betaproteobacteria_57_24	PH2015_14_scaffold_12_217	p_regulation	phoU	TIGR02135	212.4	130
PH2015_20_Verrucomicrobia_62_35	PH2015_20_scaffold_94_11	p_regulation	phoU	TIGR02135	161	130
PH2015_18_Nostocales_37_15	PH2015_18_scaffold_4268_3	p_regulation	phoU	TIGR02135	155.9	130
PH2015_08_Oscillatoriales_46_236	PH2015_08_scaffold_121_13	p_transport	pstC	TIGR02138	308.7	196
PH2015_17_Oscillatoriales_44_513	PH2015_17_scaffold_942_3	p_transport	pstC	TIGR02138	308.3	196
PH2015_06_Nostocales_36_12	PH2015_06_scaffold_170_4	p_transport	pstC	TIGR02138	313	196
PH2015_20_Verrucomicrobia_62_35	PH2015_20_scaffold_0_45	p_transport	pstC	TIGR02138	235.9	196
PH2015_19_Verrucomicrobia_62_27	PH2015_19_scaffold_0_44	p_transport	pstC	TIGR02138	235.9	196
PH2015_01_Oscillatoriales_45_393	PH2015_01_scaffold_263_19	p_transport	pstC	TIGR02138	266.5	196
PH2015_17_Oscillatoriales_44_513	PH2015_17_scaffold_545_36	p_transport	pstC	TIGR02138	294.1	196
PH2015_20_Oscillatoriales_45_11	PH2015_20_scaffold_1209_10	p_transport	pstC	TIGR02138	306.4	196
PH2015_20_Oscillatoriales_46_1245	PH2015_20_scaffold_3669_1	p_transport	pstC	TIGR02138	308.7	196
PH2015_08_Oscillatoriales_46_236	PH2015_08_scaffold_121_13	p_transport	pstC	TIGR02138	308.7	196
PH2015_14_Betaproteobacteria_57_24	PH2015_14_scaffold_12_220	p_transport	pstC	TIGR02138	298.7	196
PH2015_09_cyanobacterium_endosymbiont_Epithemia_turgida_34_6	PH2015_09_scaffold_671_4	p_transport	pstC	TIGR02138	306.3	196
PH2015_19_Bacteroidetes_32_163	PH2015_19_scaffold_83_97	p_transport	pstC	TIGR02138	260.4	196
PH2015_02_Cytophagales_30_9	PH2015_02_scaffold_102_17	p_transport	pstC	TIGR02138	256	196
PH2015_01_Burkholderiales_56_5	PH2015_01_scaffold_3044_2	p_transport	pstC	TIGR02138	304.5	196
PH2015_09_Oscillatoriales_45_132	PH2015_09_scaffold_822_6	p_transport	pstC	TIGR02138	296	196
PH2015_22_Oscillatoriales_45_19	PH2015_22_scaffold_149_6	p_transport	pstC	TIGR02138	296	196
PH2015_18_Oscillatoriales_46_1646	PH2015_18_scaffold_5245_2	p_transport	pstC	TIGR02138	298	196
PH2015_13_Verrucomicrobia_52_11	PH2015_13_scaffold_133_7	p_transport	pstC	TIGR02138	199.5	196
PH2015_04_Oscillatoriales_44_212	PH2015_04_scaffold_48_48	p_transport	pstC	TIGR02138	308.3	196
PH2015_14_Polaromonas_58_17	PH2015_14_scaffold_316_12	p_transport	pstC	TIGR02138	311.5	196
PH2015_01_Oscillatoriales_45_393	PH2015_01_scaffold_263_19	p_transport	pstC	TIGR02138	266.5	196
PH2015_18_Verrucomicrobia_62_147	PH2015_18_scaffold_4_336	p_transport	pstC	TIGR02138	235.9	196
PH2015_14_Oscillatoriales_45_708	PH2015_14_scaffold_12394_2	p_transport	pstC	TIGR02138	309.6	196
PH2015_13_Rhodobacterales_65_6	PH2015_13_scaffold_3341_3	p_transport	pstC	TIGR02138	275.3	196
PH2015_06_Oscillatoriales_46_199	PH2015_06_scaffold_361_5	p_transport	pstC	TIGR02138	309.6	196
PH2015_17_Oscillatoriales_44_513	PH2015_17_scaffold_942_3	p_transport	pstC	TIGR02138	308.3	196
PH2015_20_Oscillatoriales_46_1245	PH2015_20_scaffold_1351_7	p_transport	pstC	TIGR02138	298	196
PH2015_07_Oscillatoriales_46_180	PH2015_07_scaffold_279_13	p_transport	pstC	TIGR02138	308.7	196
PH2015_15_Oscillatoriales_45_607	PH2015_15_scaffold_189_18	p_transport	pstC	TIGR02138	297	196
PH2015_05_Oscillatoriales_45_247	PH2015_05_scaffold_15_40	p_transport	pstC	TIGR02138	309.6	196
PH2015_13_Oscillatoriales_45_965	PH2015_13_scaffold_2014_7	p_transport	pstC	TIGR02138	309.6	196
PH2015_10_Oscillatoriales_45_97	PH2015_10_scaffold_272_16	p_transport	pstC	TIGR02138	306.4	196
PH2015_18_Oscillatoriales_46_1646	PH2015_18_scaffold_5245_2	p_transport	pstC	TIGR02138	298	196
PH2015_09_Alphaproteobacteria_64_13	PH2015_09_scaffold_52_31	p_transport	pstC	TIGR02138	281.8	196
PH2015_21_Oscillatoriales_45_1152	PH2015_21_scaffold_139_17	p_transport	pstC	TIGR02138	298.3	196
PH2015_06_Nostocales_36_12	PH2015_06_scaffold_170_4	p_transport	pstC	TIGR02138	313	196
PH2015_06_Nostocales_36_12	PH2015_06_scaffold_84_20	p_transport	pstC	TIGR02138	301.8	196
PH2015_19_Flavobacterium_35_10	PH2015_19_scaffold_8163_3	p_transport	pstC	TIGR02138	233.3	196
PH2015_18_Nostocales_37_15	PH2015_18_scaffold_773_16	p_transport	pstC	TIGR02138	301.8	196
PH2015_22_Oscillatoriales_45_19	PH2015_22_scaffold_149_6	p_transport	pstC	TIGR02138	296	196
PH2015_19_Verrucomicrobia_62_27	PH2015_19_scaffold_0_44	p_transport	pstC	TIGR02138	235.9	196
PH2015_08_Oscillatoriales_46_236	PH2015_08_scaffold_115_14	p_transport	pstC	TIGR02138	298	196
PH2015_19_Oscillatoriales_46_2585	PH2015_19_scaffold_20323_7	p_transport	pstC	TIGR02138	286.3	196
PH2015_18_Oscillatoriales_45_74	PH2015_18_scaffold_728_24	p_transport	pstC	TIGR02138	306.4	196
PH2015_18_Oscillatoriales_45_74	PH2015_18_scaffold_728_24	p_transport	pstC	TIGR02138	306.4	196
PH2015_19_Oscillatoriales_46_2585	PH2015_19_scaffold_4224_17	p_transport	pstC	TIGR02138	298	196
PH2015_12_Oscillatoriales_45_1042	PH2015_12_scaffold_178_23	p_transport	pstC	TIGR02138	309.6	196
PH2015_18_Verrucomicrobia_54_98	PH2015_18_scaffold_1691_2	p_transport	pstC	TIGR02138	241.5	196
PH2015_17_RIFCSPHIGHO2_12_FULL_Curvibacter_63_18_curated_58_15	PH2015_17_scaffold_126_22	p_transport	pstC	TIGR02138	315	196
PH2015_19_Oscillatoriales_45_83	PH2015_19_scaffold_2548_5	p_transport	pstC	TIGR02138	296	196
PH2015_05_Oscillatoriales_45_247	PH2015_05_scaffold_212_5	p_transport	pstC	TIGR02138	298.3	196
PH2015_09_Oscillatoriales_56_116	PH2015_09_scaffold_23_44	p_transport	pstC	TIGR02138	257.7	196
PH2015_09_Sphingomonadales_65_9	PH2015_09_scaffold_304_6	p_transport	pstC	TIGR02138	271.1	196
PH2015_17_RIFCSPHIGHO2_12_FULL_Curvibacter_63_18_curated_58_15	PH2015_17_scaffold_126_22	p_transport	pstC	TIGR02138	315	196
PH2015_13_Burkholderiales_56_11	PH2015_13_scaffold_39_53	p_transport	pstC	TIGR02138	315.1	196
PH2015_18_Verrucomicrobia_54_98	PH2015_18_scaffold_1691_2	p_transport	pstC	TIGR02138	241.5	196
PH2015_14_Oscillatoriales_45_708	PH2015_14_scaffold_1497_18	p_transport	pstC	TIGR02138	296.5	196
PH2015_17_Cytophagales_33_11	PH2015_17_scaffold_149_38	p_transport	pstC	TIGR02138	283.6	196
PH2015_17_Oscillatoriales_44_513	PH2015_17_scaffold_545_36	p_transport	pstC	TIGR02138	294.1	196
PH2015_17_Oscillatoriales_46_31	PH2015_17_scaffold_5555_6	p_transport	pstC	TIGR02138	309.6	196
PH2015_09_Oscillatoriales_45_132	PH2015_09_scaffold_644_12	p_transport	pstC	TIGR02138	306.4	196
PH2015_13_Rhodobacterales_65_6	PH2015_13_scaffold_3341_3	p_transport	pstC	TIGR02138	275.3	196
PH2015_04_Oscillatoriales_45_14	PH2015_04_scaffold_249_3	p_transport	pstC	TIGR02138	298.3	196
PH2015_19_Bacteroidetes_32_163	PH2015_19_scaffold_83_97	p_transport	pstC	TIGR02138	260.4	196
PH2015_17_Cytophagales_33_11	PH2015_17_scaffold_12_70	p_transport	pstC	TIGR02138	270.4	196
PH2015_04_Oscillatoriales_44_212	PH2015_04_scaffold_484_3	p_transport	pstC	TIGR02138	294.1	196
PH2015_10_Oscillatoriales_45_97	PH2015_10_scaffold_272_16	p_transport	pstC	TIGR02138	306.4	196
PH2015_07_Oscillatoriales_46_180	PH2015_07_scaffold_267_14	p_transport	pstC	TIGR02138	298	196
PH2015_18_Nostocales_39_10	PH2015_18_scaffold_450_3	p_transport	pstC	TIGR02138	309.1	196
PH2015_20_Oscillatoriales_45_11	PH2015_20_scaffold_1209_10	p_transport	pstC	TIGR02138	306.4	196
PH2015_20_Oscillatoriales_45_11	PH2015_20_scaffold_1604_6	p_transport	pstC	TIGR02138	296	196
PH2015_13_Oscillatoriales_45_965	PH2015_13_scaffold_879_16	p_transport	pstC	TIGR02138	296.5	196
PH2015_02_Oscillatoriales_45_235	PH2015_02_scaffold_38_27	p_transport	pstC	TIGR02138	309.6	196
PH2015_06_Oscillatoriales_46_199	PH2015_06_scaffold_361_5	p_transport	pstC	TIGR02138	309.6	196
PH2015_18_Verrucomicrobia_62_147	PH2015_18_scaffold_4_336	p_transport	pstC	TIGR02138	235.9	196
PH2015_05_Oscillatoriales_45_247	PH2015_05_scaffold_15_40	p_transport	pstC	TIGR02138	309.6	196
PH2015_09_Oscillatoriales_45_132	PH2015_09_scaffold_644_12	p_transport	pstC	TIGR02138	306.4	196
PH2015_22_Oscillatoriales_45_19	PH2015_22_scaffold_168_19	p_transport	pstC	TIGR02138	306.4	196
PH2015_03_Oscillatoriales_45_315	PH2015_03_scaffold_37_17	p_transport	pstC	TIGR02138	297	196
PH2015_20_Oscillatoriales_45_11	PH2015_20_scaffold_1604_6	p_transport	pstC	TIGR02138	296	196
PH2015_09_Sphingomonadales_65_9	PH2015_09_scaffold_304_6	p_transport	pstC	TIGR02138	271.1	196
PH2015_13_Verrucomicrobia_52_11	PH2015_13_scaffold_133_7	p_transport	pstC	TIGR02138	199.5	196
PH2015_09_Oscillatoriales_56_116	PH2015_09_scaffold_26_111	p_transport	pstC	TIGR02138	269.6	196
PH2015_18_Nostocales_39_10	PH2015_18_scaffold_295_16	p_transport	pstC	TIGR02138	308.7	196
PH2015_16_Oscillatoriales_45_847	PH2015_16_scaffold_87_91	p_transport	pstC	TIGR02138	309.6	196
PH2015_22_Oscillatoriales_45_19	PH2015_22_scaffold_168_19	p_transport	pstC	TIGR02138	306.4	196
PH2015_12_Betaproteobacteria_57_31	PH2015_12_scaffold_0_85	p_transport	pstC	TIGR02138	298.7	196
PH2015_02_Oscillatoriales_45_235	PH2015_02_scaffold_6651_2	p_transport	pstC	TIGR02138	280.6	196
PH2015_03_Oscillatoriales_45_315	PH2015_03_scaffold_37_17	p_transport	pstC	TIGR02138	297	196
PH2015_06_Oscillatoriales_46_199	PH2015_06_scaffold_8417_2	p_transport	pstC	TIGR02138	279.1	196
PH2015_07_Verucomicrobia_61_10	PH2015_07_scaffold_123_23	p_transport	pstC	TIGR02138	235.9	196
PH2015_05_Oscillatoriales_45_247	PH2015_05_scaffold_212_5	p_transport	pstC	TIGR02138	298.3	196
PH2015_19_Flavobacterium_35_10	PH2015_19_scaffold_8163_3	p_transport	pstC	TIGR02138	233.3	196
PH2015_18_Nostocales_39_10	PH2015_18_scaffold_295_16	p_transport	pstC	TIGR02138	308.7	196
PH2015_10_Oscillatoriales_45_97	PH2015_10_scaffold_677_3	p_transport	pstC	TIGR02138	296	196
PH2015_19_Oscillatoriales_45_83	PH2015_19_scaffold_2548_5	p_transport	pstC	TIGR02138	296	196
PH2015_16_Oscillatoriales_45_847	PH2015_16_scaffold_95_34	p_transport	pstC	TIGR02138	297	196
PH2015_11_Oscillatoriales_45_1038	PH2015_11_scaffold_673_45	p_transport	pstC	TIGR02138	263.8	196
PH2015_09_Alphaproteobacteria_64_13	PH2015_09_scaffold_52_31	p_transport	pstC	TIGR02138	281.8	196
PH2015_09_Oscillatoriales_45_132	PH2015_09_scaffold_822_6	p_transport	pstC	TIGR02138	296	196
PH2015_15_Oscillatoriales_45_607	PH2015_15_scaffold_189_18	p_transport	pstC	TIGR02138	297	196
PH2015_19_Oscillatoriales_45_83	PH2015_19_scaffold_1242_14	p_transport	pstC	TIGR02138	306.4	196
PH2015_06_Nostocales_36_12	PH2015_06_scaffold_84_20	p_transport	pstC	TIGR02138	301.8	196
PH2015_12_Betaproteobacteria_57_31	PH2015_12_scaffold_0_85	p_transport	pstC	TIGR02138	298.7	196
PH2015_03_Oscillatoriales_45_315	PH2015_03_scaffold_5_35	p_transport	pstC	TIGR02138	309.6	196
PH2015_19_Oscillatoriales_46_2585	PH2015_19_scaffold_4224_17	p_transport	pstC	TIGR02138	298	196
PH2015_03_Oscillatoriales_45_315	PH2015_03_scaffold_5_35	p_transport	pstC	TIGR02138	309.6	196
PH2015_19_Oscillatoriales_46_2585	PH2015_19_scaffold_20323_7	p_transport	pstC	TIGR02138	286.3	196
PH2015_21_Oscillatoriales_45_1152	PH2015_21_scaffold_359_11	p_transport	pstC	TIGR02138	309.6	196
PH2015_01_Burkholderiales_56_5	PH2015_01_scaffold_3044_2	p_transport	pstC	TIGR02138	304.5	196
PH2015_14_Polaromonas_58_17	PH2015_14_scaffold_316_12	p_transport	pstC	TIGR02138	311.5	196
PH2015_14_Oscillatoriales_45_708	PH2015_14_scaffold_1497_18	p_transport	pstC	TIGR02138	296.5	196
PH2015_14_Oscillatoriales_45_708	PH2015_14_scaffold_12394_2	p_transport	pstC	TIGR02138	309.6	196
PH2015_19_Oscillatoriales_45_83	PH2015_19_scaffold_1242_14	p_transport	pstC	TIGR02138	306.4	196
PH2015_18_Nostocales_37_15	PH2015_18_scaffold_773_16	p_transport	pstC	TIGR02138	301.8	196
PH2015_21_Oscillatoriales_45_1152	PH2015_21_scaffold_139_17	p_transport	pstC	TIGR02138	298.3	196
PH2015_07_Oscillatoriales_46_180	PH2015_07_scaffold_279_13	p_transport	pstC	TIGR02138	308.7	196
PH2015_12_Oscillatoriales_45_1042	PH2015_12_scaffold_722_2	p_transport	pstC	TIGR02138	296.5	196
PH2015_18_Oscillatoriales_45_74	PH2015_18_scaffold_2673_6	p_transport	pstC	TIGR02138	296	196
PH2015_18_Oscillatoriales_45_74	PH2015_18_scaffold_2673_6	p_transport	pstC	TIGR02138	296	196
PH2015_07_Verucomicrobia_61_10	PH2015_07_scaffold_123_23	p_transport	pstC	TIGR02138	235.9	196
PH2015_04_Oscillatoriales_44_212	PH2015_04_scaffold_484_3	p_transport	pstC	TIGR02138	294.1	196
PH2015_19_Curvibacter_60_13	PH2015_19_scaffold_58421_1	p_transport	pstC	TIGR02138	305.6	196
PH2015_19_Oscillatoriales_54_30	PH2015_19_scaffold_16477_2	p_transport	pstC	TIGR02138	266.3	196
PH2015_20_Oscillatoriales_46_1245	PH2015_20_scaffold_1351_7	p_transport	pstC	TIGR02138	298	196
PH2015_18_Nostocales_37_15	PH2015_18_scaffold_2358_8	p_transport	pstC	TIGR02138	313	196
PH2015_15_Kapabacteria_48_15	PH2015_15_scaffold_272_9	p_transport	pstC	TIGR02138	233.1	196
PH2015_14_Betaproteobacteria_57_24	PH2015_14_scaffold_12_220	p_transport	pstC	TIGR02138	298.7	196
PH2015_02_Oscillatoriales_45_235	PH2015_02_scaffold_38_27	p_transport	pstC	TIGR02138	309.6	196
PH2015_17_Cytophagales_33_11	PH2015_17_scaffold_12_70	p_transport	pstC	TIGR02138	270.4	196
PH2015_08_Oscillatoriales_46_236	PH2015_08_scaffold_115_14	p_transport	pstC	TIGR02138	298	196
PH2015_13_Burkholderiales_56_11	PH2015_13_scaffold_39_53	p_transport	pstC	TIGR02138	315.1	196
PH2015_06_Oscillatoriales_46_199	PH2015_06_scaffold_8417_2	p_transport	pstC	TIGR02138	279.1	196
PH2015_12_Oscillatoriales_45_1042	PH2015_12_scaffold_178_23	p_transport	pstC	TIGR02138	309.6	196
PH2015_18_Oscillatoriales_46_1646	PH2015_18_scaffold_4479_16	p_transport	pstC	TIGR02138	284.2	196
PH2015_10_Oscillatoriales_45_97	PH2015_10_scaffold_677_3	p_transport	pstC	TIGR02138	296	196
PH2015_04_Oscillatoriales_45_14	PH2015_04_scaffold_249_3	p_transport	pstC	TIGR02138	298.3	196
PH2015_01_Oscillatoriales_45_393	PH2015_01_scaffold_593_4	p_transport	pstC	TIGR02138	231	196
PH2015_04_Oscillatoriales_45_14	PH2015_04_scaffold_207_6	p_transport	pstC	TIGR02138	309.6	196
PH2015_11_Betaproteobacteria_57_9	PH2015_11_scaffold_180_6	p_transport	pstC	TIGR02138	304.5	196
PH2015_18_Nostocales_39_10	PH2015_18_scaffold_450_3	p_transport	pstC	TIGR02138	309.1	196
PH2015_20_Oscillatoriales_46_1245	PH2015_20_scaffold_3669_1	p_transport	pstC	TIGR02138	308.7	196
PH2015_21_Oscillatoriales_45_1152	PH2015_21_scaffold_359_11	p_transport	pstC	TIGR02138	309.6	196
PH2015_17_Cytophagales_33_11	PH2015_17_scaffold_149_38	p_transport	pstC	TIGR02138	283.6	196
PH2015_07_Oscillatoriales_46_180	PH2015_07_scaffold_267_14	p_transport	pstC	TIGR02138	298	196
PH2015_09_Oscillatoriales_56_116	PH2015_09_scaffold_23_44	p_transport	pstC	TIGR02138	257.7	196
PH2015_02_Oscillatoriales_45_235	PH2015_02_scaffold_6651_2	p_transport	pstC	TIGR02138	280.6	196
PH2015_19_Curvibacter_60_13	PH2015_19_scaffold_58421_1	p_transport	pstC	TIGR02138	305.6	196
PH2015_12_Oscillatoriales_45_1042	PH2015_12_scaffold_722_2	p_transport	pstC	TIGR02138	296.5	196
PH2015_18_Oscillatoriales_46_1646	PH2015_18_scaffold_4479_16	p_transport	pstC	TIGR02138	284.2	196
PH2015_13_Oscillatoriales_45_965	PH2015_13_scaffold_2014_7	p_transport	pstC	TIGR02138	309.6	196
PH2015_19_Oscillatoriales_54_30	PH2015_19_scaffold_16477_2	p_transport	pstC	TIGR02138	266.3	196
PH2015_15_Kapabacteria_48_15	PH2015_15_scaffold_272_9	p_transport	pstC	TIGR02138	233.1	196
PH2015_09_cyanobacterium_endosymbiont_Epithemia_turgida_34_6	PH2015_09_scaffold_671_4	p_transport	pstC	TIGR02138	306.3	196
PH2015_04_Oscillatoriales_45_14	PH2015_04_scaffold_207_6	p_transport	pstC	TIGR02138	309.6	196
PH2015_17_Oscillatoriales_46_31	PH2015_17_scaffold_5555_6	p_transport	pstC	TIGR02138	309.6	196
PH2015_01_Oscillatoriales_45_393	PH2015_01_scaffold_593_4	p_transport	pstC	TIGR02138	231	196
PH2015_16_Oscillatoriales_45_847	PH2015_16_scaffold_95_34	p_transport	pstC	TIGR02138	297	196
PH2015_20_Verrucomicrobia_62_35	PH2015_20_scaffold_0_45	p_transport	pstC	TIGR02138	235.9	196
PH2015_18_Nostocales_37_15	PH2015_18_scaffold_2358_8	p_transport	pstC	TIGR02138	313	196
PH2015_11_Oscillatoriales_45_1038	PH2015_11_scaffold_673_45	p_transport	pstC	TIGR02138	263.8	196
PH2015_09_Oscillatoriales_56_116	PH2015_09_scaffold_26_111	p_transport	pstC	TIGR02138	269.6	196
PH2015_11_Betaproteobacteria_57_9	PH2015_11_scaffold_180_6	p_transport	pstC	TIGR02138	304.5	196
PH2015_16_Oscillatoriales_45_847	PH2015_16_scaffold_87_91	p_transport	pstC	TIGR02138	309.6	196
PH2015_04_Oscillatoriales_44_212	PH2015_04_scaffold_48_48	p_transport	pstC	TIGR02138	308.3	196
PH2015_02_Cytophagales_30_9	PH2015_02_scaffold_102_17	p_transport	pstC	TIGR02138	256	196
PH2015_13_Oscillatoriales_45_965	PH2015_13_scaffold_879_16	p_transport	pstC	TIGR02138	296.5	196
PH2015_14_Betaproteobacteria_57_24	PH2015_14_scaffold_12_48	p_regulation	phoB	TIGR02154	319.6	296
PH2015_21_Oscillatoriales_45_1152	PH2015_21_scaffold_195_52	p_regulation	phoB	TIGR02154	296.7	296
PH2015_05_Oscillatoriales_45_247	PH2015_05_scaffold_94_50	p_regulation	phoB	TIGR02154	297.4	296
PH2015_13_Burkholderiales_56_11	PH2015_13_scaffold_39_57	p_regulation	phoB	TIGR02154	331.2	296
PH2015_07_Alphaproteobacteria_46_8	PH2015_07_scaffold_32_26	p_regulation	phoB	TIGR02154	336.2	296
PH2015_06_Oscillatoriales_46_199	PH2015_06_scaffold_362_2	p_regulation	phoB	TIGR02154	297.4	296
PH2015_01_Burkholderiales_56_5	PH2015_01_scaffold_583_1	p_regulation	phoB	TIGR02154	304	296
PH2015_04_Oscillatoriales_44_212	PH2015_04_scaffold_154_63	p_regulation	phoB	TIGR02154	302.7	296
PH2015_19_Oscillatoriales_45_83	PH2015_19_scaffold_2070_16	p_regulation	phoB	TIGR02154	305.4	296
PH2015_07_Alphaproteobacteria_46_8	PH2015_07_scaffold_32_26	p_regulation	phoB	TIGR02154	336.2	296
PH2015_04_Oscillatoriales_44_212	PH2015_04_scaffold_154_63	p_regulation	phoB	TIGR02154	302.7	296
PH2015_22_Oscillatoriales_45_19	PH2015_22_scaffold_301_5	p_regulation	phoB	TIGR02154	305.4	296
PH2015_03_Oscillatoriales_45_315	PH2015_03_scaffold_117_10	p_regulation	phoB	TIGR02154	296.7	296
PH2015_13_Oscillatoriales_45_965	PH2015_13_scaffold_554_6	p_regulation	phoB	TIGR02154	326.7	296
PH2015_14_Betaproteobacteria_57_24	PH2015_14_scaffold_12_48	p_regulation	phoB	TIGR02154	319.6	296
PH2015_04_Oscillatoriales_45_14	PH2015_04_scaffold_364_7	p_regulation	phoB	TIGR02154	326.8	296
PH2015_10_Oscillatoriales_45_97	PH2015_10_scaffold_225_17	p_regulation	phoB	TIGR02154	305.4	296
PH2015_17_Oscillatoriales_44_513	PH2015_17_scaffold_990_5	p_regulation	phoB	TIGR02154	302.7	296
PH2015_05_Oscillatoriales_45_247	PH2015_05_scaffold_94_50	p_regulation	phoB	TIGR02154	297.4	296
PH2015_12_Betaproteobacteria_57_31	PH2015_12_scaffold_0_254	p_regulation	phoB	TIGR02154	320.8	296
PH2015_08_Oscillatoriales_46_236	PH2015_08_scaffold_109_4	p_regulation	phoB	TIGR02154	322.5	296
PH2015_01_Burkholderiales_56_5	PH2015_01_scaffold_583_1	p_regulation	phoB	TIGR02154	304	296
PH2015_11_Betaproteobacteria_57_9	PH2015_11_scaffold_41_28	p_regulation	phoB	TIGR02154	326.6	296
PH2015_03_Oscillatoriales_45_315	PH2015_03_scaffold_5_64	p_regulation	phoB	TIGR02154	325.6	296
PH2015_07_Oscillatoriales_46_180	PH2015_07_scaffold_312_4	p_regulation	phoB	TIGR02154	322.5	296
PH2015_18_Oscillatoriales_45_74	PH2015_18_scaffold_654_17	p_regulation	phoB	TIGR02154	305.4	296
PH2015_04_Oscillatoriales_45_14	PH2015_04_scaffold_364_7	p_regulation	phoB	TIGR02154	326.8	296
PH2015_05_Oscillatoriales_45_247	PH2015_05_scaffold_15_8	p_regulation	phoB	TIGR02154	326.7	296
PH2015_03_Oscillatoriales_45_315	PH2015_03_scaffold_5_64	p_regulation	phoB	TIGR02154	325.6	296
PH2015_17_Oscillatoriales_46_31	PH2015_17_scaffold_1261_11	p_regulation	phoB	TIGR02154	326.8	296
PH2015_01_Oscillatoriales_45_393	PH2015_01_scaffold_227_4	p_regulation	phoB	TIGR02154	325.6	296
PH2015_09_Alphaproteobacteria_64_13	PH2015_09_scaffold_52_27	p_regulation	phoB	TIGR02154	345.2	296
PH2015_21_Oscillatoriales_45_1152	PH2015_21_scaffold_412_9	p_regulation	phoB	TIGR02154	325.6	296
PH2015_03_Oscillatoriales_45_315	PH2015_03_scaffold_117_10	p_regulation	phoB	TIGR02154	296.7	296
PH2015_06_Oscillatoriales_46_199	PH2015_06_scaffold_246_7	p_regulation	phoB	TIGR02154	326.8	296
PH2015_08_Oscillatoriales_46_236	PH2015_08_scaffold_109_4	p_regulation	phoB	TIGR02154	322.5	296
PH2015_10_Oscillatoriales_45_97	PH2015_10_scaffold_225_17	p_regulation	phoB	TIGR02154	305.4	296
PH2015_17_Oscillatoriales_46_31	PH2015_17_scaffold_1261_11	p_regulation	phoB	TIGR02154	326.8	296
PH2015_11_Oscillatoriales_45_1038	PH2015_11_scaffold_673_10	p_regulation	phoB	TIGR02154	325.6	296
PH2015_15_Oscillatoriales_45_607	PH2015_15_scaffold_493_17	p_regulation	phoB	TIGR02154	296.7	296
PH2015_08_Oscillatoriales_46_236	PH2015_08_scaffold_113_1	p_regulation	phoB	TIGR02154	305.5	296
PH2015_18_Oscillatoriales_46_1646	PH2015_18_scaffold_5805_5	p_regulation	phoB	TIGR02154	322.5	296
PH2015_16_Oscillatoriales_45_847	PH2015_16_scaffold_87_57	p_regulation	phoB	TIGR02154	325.6	296
PH2015_16_Oscillatoriales_45_847	PH2015_16_scaffold_218_17	p_regulation	phoB	TIGR02154	296.7	296
PH2015_06_Oscillatoriales_46_199	PH2015_06_scaffold_246_7	p_regulation	phoB	TIGR02154	326.8	296
PH2015_11_Betaproteobacteria_57_9	PH2015_11_scaffold_41_28	p_regulation	phoB	TIGR02154	326.6	296
PH2015_14_Oscillatoriales_45_708	PH2015_14_scaffold_1672_6	p_regulation	phoB	TIGR02154	326.7	296
PH2015_17_Oscillatoriales_44_513	PH2015_17_scaffold_990_5	p_regulation	phoB	TIGR02154	302.7	296
PH2015_04_Oscillatoriales_45_14	PH2015_04_scaffold_340_25	p_regulation	phoB	TIGR02154	296.7	296
PH2015_12_Betaproteobacteria_57_31	PH2015_12_scaffold_0_254	p_regulation	phoB	TIGR02154	320.8	296
PH2015_18_Nostocales_39_10	PH2015_18_scaffold_3369_1	p_regulation	phoB	TIGR02154	342.1	296
PH2015_18_Nostocales_39_10	PH2015_18_scaffold_3369_1	p_regulation	phoB	TIGR02154	342.1	296
PH2015_15_Oscillatoriales_45_607	PH2015_15_scaffold_115_66	p_regulation	phoB	TIGR02154	325.6	296
PH2015_16_Oscillatoriales_45_847	PH2015_16_scaffold_87_57	p_regulation	phoB	TIGR02154	325.6	296
PH2015_06_Oscillatoriales_46_199	PH2015_06_scaffold_362_2	p_regulation	phoB	TIGR02154	297.4	296
PH2015_20_Oscillatoriales_45_11	PH2015_20_scaffold_1284_3	p_regulation	phoB	TIGR02154	305.4	296
PH2015_04_Oscillatoriales_45_14	PH2015_04_scaffold_340_25	p_regulation	phoB	TIGR02154	296.7	296
PH2015_19_Curvibacter_60_13	PH2015_19_scaffold_42098_4	p_regulation	phoB	TIGR02154	331.2	296
PH2015_06_Nostocales_36_12	PH2015_06_scaffold_30_28	p_regulation	phoB	TIGR02154	358	296
PH2015_13_Oscillatoriales_45_965	PH2015_13_scaffold_1176_1	p_regulation	phoB	TIGR02154	297.4	296
PH2015_06_Nostocales_36_12	PH2015_06_scaffold_30_28	p_regulation	phoB	TIGR02154	358	296
PH2015_02_Oscillatoriales_45_235	PH2015_02_scaffold_854_7	p_regulation	phoB	TIGR02154	326.8	296
PH2015_16_Oscillatoriales_45_847	PH2015_16_scaffold_218_17	p_regulation	phoB	TIGR02154	296.7	296
PH2015_15_Oscillatoriales_45_607	PH2015_15_scaffold_493_17	p_regulation	phoB	TIGR02154	296.7	296
PH2015_14_Oscillatoriales_45_708	PH2015_14_scaffold_1592_12	p_regulation	phoB	TIGR02154	297.4	296
PH2015_19_Oscillatoriales_46_2585	PH2015_19_scaffold_3748_16	p_regulation	phoB	TIGR02154	305.6	296
PH2015_19_Curvibacter_60_13	PH2015_19_scaffold_42098_4	p_regulation	phoB	TIGR02154	331.2	296
PH2015_19_Alphaproteobacteria_46_36	PH2015_19_scaffold_17_86	p_regulation	phoB	TIGR02154	336.2	296
PH2015_07_Oscillatoriales_46_180	PH2015_07_scaffold_391_1	p_regulation	phoB	TIGR02154	305.5	296
PH2015_19_Alphaproteobacteria_46_36	PH2015_19_scaffold_17_86	p_regulation	phoB	TIGR02154	336.2	296
PH2015_19_Oscillatoriales_46_2585	PH2015_19_scaffold_5205_5	p_regulation	phoB	TIGR02154	322.5	296
PH2015_08_Oscillatoriales_46_236	PH2015_08_scaffold_113_1	p_regulation	phoB	TIGR02154	305.5	296
PH2015_09_Alphaproteobacteria_64_13	PH2015_09_scaffold_52_27	p_regulation	phoB	TIGR02154	345.2	296
PH2015_19_Oscillatoriales_46_2585	PH2015_19_scaffold_3748_16	p_regulation	phoB	TIGR02154	305.6	296
PH2015_18_Oscillatoriales_46_1646	PH2015_18_scaffold_4515_1	p_regulation	phoB	TIGR02154	305.5	296
PH2015_05_Oscillatoriales_45_247	PH2015_05_scaffold_15_8	p_regulation	phoB	TIGR02154	326.7	296
PH2015_14_Oscillatoriales_45_708	PH2015_14_scaffold_1672_6	p_regulation	phoB	TIGR02154	326.7	296
PH2015_15_Oscillatoriales_45_607	PH2015_15_scaffold_115_66	p_regulation	phoB	TIGR02154	325.6	296
PH2015_12_Oscillatoriales_45_1042	PH2015_12_scaffold_689_1	p_regulation	phoB	TIGR02154	297.4	296
PH2015_13_Oscillatoriales_45_965	PH2015_13_scaffold_554_6	p_regulation	phoB	TIGR02154	326.7	296
PH2015_14_Polaromonas_58_17	PH2015_14_scaffold_316_16	p_regulation	phoB	TIGR02154	316.7	296
PH2015_02_Oscillatoriales_45_235	PH2015_02_scaffold_854_7	p_regulation	phoB	TIGR02154	326.8	296
PH2015_22_Oscillatoriales_45_19	PH2015_22_scaffold_301_5	p_regulation	phoB	TIGR02154	305.4	296
PH2015_19_Oscillatoriales_46_2585	PH2015_19_scaffold_5205_5	p_regulation	phoB	TIGR02154	322.5	296
PH2015_01_Oscillatoriales_45_393	PH2015_01_scaffold_227_4	p_regulation	phoB	TIGR02154	325.6	296
PH2015_18_Oscillatoriales_46_1646	PH2015_18_scaffold_5805_5	p_regulation	phoB	TIGR02154	322.5	296
PH2015_17_RIFCSPHIGHO2_12_FULL_Curvibacter_63_18_curated_58_15	PH2015_17_scaffold_126_26	p_regulation	phoB	TIGR02154	333.3	296
PH2015_21_Oscillatoriales_45_1152	PH2015_21_scaffold_412_9	p_regulation	phoB	TIGR02154	325.6	296
PH2015_20_Oscillatoriales_45_11	PH2015_20_scaffold_1284_3	p_regulation	phoB	TIGR02154	305.4	296
PH2015_11_Oscillatoriales_45_1038	PH2015_11_scaffold_673_10	p_regulation	phoB	TIGR02154	325.6	296
PH2015_19_Oscillatoriales_45_83	PH2015_19_scaffold_2070_16	p_regulation	phoB	TIGR02154	305.4	296
PH2015_13_Burkholderiales_56_11	PH2015_13_scaffold_39_57	p_regulation	phoB	TIGR02154	331.2	296
PH2015_09_Sphingomonadales_65_9	PH2015_09_scaffold_304_2	p_regulation	phoB	TIGR02154	340.5	296
PH2015_12_Oscillatoriales_45_1042	PH2015_12_scaffold_689_1	p_regulation	phoB	TIGR02154	297.4	296
PH2015_12_Oscillatoriales_45_1042	PH2015_12_scaffold_376_9	p_regulation	phoB	TIGR02154	326.7	296
PH2015_14_Oscillatoriales_45_708	PH2015_14_scaffold_1592_12	p_regulation	phoB	TIGR02154	297.4	296
PH2015_17_RIFCSPHIGHO2_12_FULL_Curvibacter_63_18_curated_58_15	PH2015_17_scaffold_126_26	p_regulation	phoB	TIGR02154	333.3	296
PH2015_09_Oscillatoriales_45_132	PH2015_09_scaffold_571_4	p_regulation	phoB	TIGR02154	305.4	296
PH2015_09_Oscillatoriales_45_132	PH2015_09_scaffold_571_4	p_regulation	phoB	TIGR02154	305.4	296
PH2015_21_Oscillatoriales_45_1152	PH2015_21_scaffold_195_52	p_regulation	phoB	TIGR02154	296.7	296
PH2015_18_Oscillatoriales_45_74	PH2015_18_scaffold_654_17	p_regulation	phoB	TIGR02154	305.4	296
PH2015_18_Oscillatoriales_46_1646	PH2015_18_scaffold_4515_1	p_regulation	phoB	TIGR02154	305.5	296
PH2015_07_Oscillatoriales_46_180	PH2015_07_scaffold_312_4	p_regulation	phoB	TIGR02154	322.5	296
PH2015_13_Oscillatoriales_45_965	PH2015_13_scaffold_1176_1	p_regulation	phoB	TIGR02154	297.4	296
PH2015_07_Oscillatoriales_46_180	PH2015_07_scaffold_391_1	p_regulation	phoB	TIGR02154	305.5	296
PH2015_12_Oscillatoriales_45_1042	PH2015_12_scaffold_376_9	p_regulation	phoB	TIGR02154	326.7	296
PH2015_09_Sphingomonadales_65_9	PH2015_09_scaffold_304_2	p_regulation	phoB	TIGR02154	340.5	296
PH2015_14_Polaromonas_58_17	PH2015_14_scaffold_316_16	p_regulation	phoB	TIGR02154	316.7	296
PH2015_13_Burkholderiales_56_11	PH2015_13_scaffold_39_58	p_regulation	phoR	TIGR02966	374.8	330
PH2015_01_Burkholderiales_56_5	PH2015_01_scaffold_874_1	p_regulation	phoR	TIGR02966	381.4	330
PH2015_14_Betaproteobacteria_57_24	PH2015_14_scaffold_12_49	p_regulation	phoR	TIGR02966	367.8	330
PH2015_12_Betaproteobacteria_57_31	PH2015_12_scaffold_0_253	p_regulation	phoR	TIGR02966	369.1	330
PH2015_17_RIFCSPHIGHO2_12_FULL_Curvibacter_63_18_curated_58_15	PH2015_17_scaffold_126_27	p_regulation	phoR	TIGR02966	388	330
PH2015_14_Polaromonas_58_17	PH2015_14_scaffold_316_17	p_regulation	phoR	TIGR02966	391.5	330
PH2015_01_Burkholderiales_56_5	PH2015_01_scaffold_874_1	p_regulation	phoR	TIGR02966	381.4	330
PH2015_11_Betaproteobacteria_57_9	PH2015_11_scaffold_41_29	p_regulation	phoR	TIGR02966	380.8	330
PH2015_14_Polaromonas_58_17	PH2015_14_scaffold_316_17	p_regulation	phoR	TIGR02966	391.5	330
PH2015_14_Betaproteobacteria_57_24	PH2015_14_scaffold_12_49	p_regulation	phoR	TIGR02966	367.8	330
PH2015_17_RIFCSPHIGHO2_12_FULL_Curvibacter_63_18_curated_58_15	PH2015_17_scaffold_126_27	p_regulation	phoR	TIGR02966	388	330
PH2015_12_Betaproteobacteria_57_31	PH2015_12_scaffold_0_253	p_regulation	phoR	TIGR02966	369.1	330
PH2015_13_Burkholderiales_56_11	PH2015_13_scaffold_39_58	p_regulation	phoR	TIGR02966	374.8	330
PH2015_11_Betaproteobacteria_57_9	PH2015_11_scaffold_41_29	p_regulation	phoR	TIGR02966	380.8	330
